# Supplementary material for: Engineered reversible inhibition of SpyCatcher reactivity enables rapid generation of bispecific antibodies
Source: Nat Commun. 2024 Jul 15;15:5939. doi: 10.1038/s41467-024-50296-y (PMC11251281; doi:10.1038/s41467-024-50296-y)
Supplement: Supplementary file 4 — Source Data [file 41467_2024_50296_MOESM4_ESM.xlsx]

## Sheet: Figure2B
WT	Unprotected	46.5848	46.6462	46.5562
I27C	Unprotected	41.4642	41.5733	41.4225	41.5648	41.3083	41.1116
I27C	Protected	37.8503	37.692	37.0682	37.7094	37.4992	37.4063	39.7152	39.6668	39.5378
I27C	Deprotected	40.5007	40.9367	40.1563	41.0403	40.9657	41.0927
F29C	Unprotected	39.7323	39.7375	39.6907	36.9453	36.8331	37.2275	37.1382	37.4428	37.4669
F29C	Protected	34.4644	34.687	34.7408	36.1766	35.4193	35.5181	35.9886	35.7431	35.64	35.1095	35.5253	36.0151	35.195	35.8024	35.4808
F29C	Deprotected	38.7937	38.7087	38.3557	39.056	38.7984	38.8558	36.2033	36.3874	36.2589	36.5344	36.7035	36.9305
A42C	Unprotected	49.3966	49.6331	49.284
A42C	Protected	40.3342	39.6869	39.5808	40.3859	40.0783	39.7144	41.1145	40.9172	41.0948
A42C	Deprotected	50.0678	50.1578	50.1904	48.9238	49.2805	49.2234
M44C	Unprotected	44.9768	44.7688	44.7248	43.8601	43.4445	44.0189	44.6793	44.7951	44.6361
M44C	Protected	38.5026	37.8783	39.4436	37.4348	38.7291	37.4091	43.2573	43.6433	43.6909	39.9321	39.8565	38.5203	42.838	44.3516	43.238
M44C	Deprotected	44.6117	44.8509	44.4546	43.9497	44.1277	43.736	43.3572	43.2987	43.145	43.8366	44.2161	44.1732
S59C	Unprotected	50.2873	50.3488	49.8803
S59C	Protected	36.228	36.143	35.9545	35.4948	36.1646	35.602	38.2667	37.3812	38.4104	35.6439	35.9027
S59C	Deprotected	50.3109	50.0877	50.4944	49.2344	49.4847	49.5911	48.6348	48.8072	48.5779	49.19	48.978	48.8836
F75C	Unprotected	41.0199	40.6978	40.8716
F75C	Protected	39.0343	39.0329	39.4001	39.6881	39.1564	39.3498	37.6403	37.2712	37.8558
F75C	Deprotected	42.6796	42.5578	42.0292	40.9637	40.8759	41.1153
Y84C	Unprotected	45.5809	45.3418	45.4663
Y84C	Protected	42.3095	42.6112	42.303	42.2229	42.7071	42.3686	42.691	42.8386	42.8343
Y84C	Deprotected	45.9803	46.3839	46.5064	45.54	45.1079	45.3461
F92C	Unprotected	39.0631	38.9983	38.8066
F92C	Protected	31.9838	32.3308	31.3899	31.6785	31.7631	31.1106	32.7786	32.3343	32.6563
F92C	Deprotected	40.3996	40.2354	40.3332	38.6647	38.3475	38.8583

## Sheet: Figure6Bleft
Conc. [pM]	150000	75000	37500	18750	9375	4687.5	2343.75	1171.88	585.938	292.969	146.484	73.2422	36.6211	18.3105	9.15527	4.57764	2.28882	1.14441	0.572205	0.286102	0.143051	0.0715256	0.0357628	0.0178814
BiLock rapid αOcrelizumab-αDupilumab	36901	34240	32668	29733	23222	20582	12952	9544	5470	2854	1742	1032	607	336	195	148	124	133	127	127	126	127	115	192
BiLock rapid αOcrelizumab-αDupilumab	36994	33069	32609	30219	24375	21897	14037	12268	7973	4437	2719	1675	873	567	266	189	160	129	148	124	122	121	118	194
BiLock rapid αOcrelizumab-αDupilumab	38827	34909	34734	31978	23500	25219	15988	13497	8615	5233	3265	2165	1372	708	382	246	187	151	144	132	130	123	117	190
BiLock pure αOcrelizumab-αDupilumab	42760	40357	38604	36618	29857	30859	21011	19025	13023	7493	5470	3910	2166	1253	649	322	228	156	172	151	137	131	117	199
BiLock pure αOcrelizumab-αDupilumab	42891	41173	37977	35146	32896	28674	24519	15917	13418	10923	7152	5678	2956	1756	1179	481	419	301	216	209	150	147	116	196
BiLock pure αOcrelizumab-αDupilumab	43206	42101	38483	35579	30693	25912	20366	12291	9757	9802	5575	4359	2249	1335	1101	471	361	272	177	169	160	142	132	196
BiCatcher αDupilumab-αDupilumab	417	258	187	153	138	121	127	116	108	110	96	110	127	117	113	120	114	107	115	121	115	120	116	286
BiLock rapid αOcrelizumab-αDupilumab	4688	3491	3082	2229	1443	872	521	442	380	246	209	211	186	203	203	182	170	167	166	181	189	194	174	323
BiLock rapid αOcrelizumab-αDupilumab	4851	3814	3024	2049	1231	884	656	491	366	302	217	174	184	187	187	183	173	183	196	187	181	182	167	163
BiLock rapid αOcrelizumab-αDupilumab	4679	3744	2861	2366	1497	1079	654	768	441	277	231	210	187	186	186	201	175	173	162	195	184	178	185	170
BiLock pure αOcrelizumab-αDupilumab	1269	945	725	592	459	435	291	306	253	203	188	192	184	188	183	181	225	168	179	175	198	186	179	156
BiLock pure αOcrelizumab-αDupilumab	1414	1057	747	598	447	493	315	278	233	210	306	170	196	182	173	188	164	168	165	194	181	169	167	152
BiLock pure αOcrelizumab-αDupilumab	1185	1014	778	560	448	467	305	250	217	360	220	178	203	249	188	177	173	177	168	186	183	183	157	726
BiCatcher αOcrelizumab-αOcrelizumab	22563	20392	19180	15979	12506	10351	6079	3499	2193	1795	1263	749	397	272	283	224	200	193	178	183	192	181	163	175
BiCatcher αOcrelizumab-αOcrelizumab	22847	21003	18557	16813	12989	11211	6394	3176	2463	1780	1175	686	457	275	279	214	209	243	183	187	193	180	161	165
BiCatcher αOcrelizumab-αOcrelizumab	22723	21326	18451	16545	13213	11104	6693	3029	2216	2207	1329	880	488	349	287	249	192	170	223	202	192	178	171	185

## Sheet: Figure6Bright
Conc. [pM]	150000	75000	37500	18750	9375	4687.5	2343.75	1171.88	585.938	292.969	146.484	73.2422	36.6211	18.3105	9.15527	4.57764	2.28882	1.14441	0.572205	0.286102	0.143051	0.0715256	0.0357628	0.0178814
BiLock rapid αOcrelizumab-αDupilumab	38051	39105	37296	42616	38284	35650	27382	19587	12950	7306	4209	2106	1091	594	306	197	137	98	88	103	91	87	75	100
BiLock rapid αOcrelizumab-αDupilumab	40116	40370	38324	41892	38766	35294	26588	19734	11780	7590	4177	2182	1163	640	342	204	142	109	87	92	76	69	73	70
BiLock rapid αOcrelizumab-αDupilumab	39435	40552	40358	41158	39477	34930	26650	18914	11797	6474	3704	1849	955	549	292	167	113	86	78	75	75	68	72	65
BiLock pure αOcrelizumab-αDupilumab	42134	42823	42683	43659	41616	37750	29266	21386	13258	7929	4757	2427	1437	742	373	218	150	105	82	82	67	72	70	67
BiLock pure αOcrelizumab-αDupilumab	42170	43055	41912	43346	42131	38426	29539	21941	14165	8705	5372	2884	1529	771	384	240	151	99	90	87	79	98	74	68
BiLock pure αOcrelizumab-αDupilumab	42356	42987	43339	43946	42870	38832	30124	23169	16842	9840	5861	3256	1599	895	445	252	157	110	90	79	70	70	72	68
BiCatcher αOcrelizumab-αOcrelizumab	209	118	108	94	86	85	111	88	84	75	66	70	72	66	71	65	64	66	67	69	66	70	70	102
BiLock rapid αOcrelizumab-αDupilumab	4850	2504	2315	1419	1150	881	322	274	168	220	124	111	121	132	192	130	126	146	134	140	159	152	179	272
BiLock rapid αOcrelizumab-αDupilumab	5195	2919	1934	1779	1035	802	507	179	184	102	102	90	114	117	114	112	121	118	123	127	119	125	133	181
BiLock rapid αOcrelizumab-αDupilumab	2446	3216	2147	1556	873	608	409	299	235	136	166	102	98	101	99	94	100	105	108	112	121	124	128	164
BiLock pure αOcrelizumab-αDupilumab	1356	615	466	361	281	136	111	113	109	107	103	103	148	110	103	96	95	126	120	125	138	127	123	189
BiLock pure αOcrelizumab-αDupilumab	1636	808	386	319	215	178	103	103	105	125	114	106	143	130	112	153	117	178	191	212	201	178	170	212
BiLock pure αOcrelizumab-αDupilumab	1306	891	498	394	214	246	116	120	147	148	589	138	143	154	140	147	203	275	160	149	148	170	248	230
BiCatcher αDupilumab-αDupilumab	11913	10471	8952	8393	7277	5180	1543	653	322	273	226	209	222	243	215	203	216	199	197	176	188	202	231	255
BiCatcher αDupilumab-αDupilumab	11867	10749	9292	8293	7187	5082	1463	724	366	239	242	258	234	234	223	190	224	199	194	189	181	216	251	263
BiCatcher αDupilumab-αDupilumab	11842	10603	9753	8538	7325	5067	1626	751	387	275	259	345	219	217	200	214	240	274	218	209	199	229	245	294

## Sheet: Figure7B
plate 1 raw														plate 4 raw														plate 7 raw
<>	1	2	3	4	5	6	7	8	9	10	11	12		<>	1	2	3	4	5	6	7	8	9	10	11	12		<>	1	2	3	4	5	6	7	8	9	10	11	12
A	1105872	1077193	345371	52804	37902	40494	1274807	1410031	1200674	66503	38133	38384		A	1205441	1163213	438359	53184	41175	42693	1339707	1377160	1237504	85465	47067	40170		A	1382680	1125510	304098	49177	43535	45315	1315783	1353275	1147716	67567	48634	50837
B	1201308	1249984	359165	46647	39339	40303	1446100	1430458	773443	59379	38565	37259		B	1303961	1337191	407192	58268	45407	41557	1401929	1435599	837069	63769	43497	40190		B	1563841	1450381	337707	59022	44098	46904	1633754	1602694	875175	65198	48513	52045
C	1125367	1309537	577808	47834	36034	40957	1402945	1446372	802552	51425	37420	37842		C	1279487	1383413	621828	50135	41085	43115	1491175	1504444	943511	56999	49259	45065		C	1466651	1487340	480471	52165	48805	46632	1810103	1812927	1111999	67991	53222	50133
D	1000900	1167483	417473	39741	38183	37349	1350481	1364175	1245410	48256	36596	40816		D	1215924	1267710	470119	46805	40281	42331	1364959	1398501	1381073	61865	43216	42431		D	1376850	1385538	380962	48453	46763	49096	1625100	1794112	1520737	67527	51561	42942
E	1179115	1489405	1026674	81528	34547	38977	1255824	1269883	967347	45299	41469	37771		E	1352752	1474837	1213766	104312	41326	36875	1305756	1359187	1036535	54422	43718	42663		E	1653099	1756158	1206786	81604	47185	46723	1600284	1624568	1284703	58639	50917	48161
F	1298046	1478309	1360961	74562	35331	37731	1404277	1512639	1433781	97592	40826	37390		F	1317374	1531112	1435233	104301	39658	38000	1500285	1592557	1563689	129446	47157	45246		F	1656796	1833684	1270469	94208	44882	50968	1872770	2091547	1859037	107541	51843	47668
G	1132908	1242516	780694	41640	33784	36656	1244553	1337767	1382122	73674	36516	37530		G	1207136	1288778	907417	45739	36342	38804	1395368	1474041	1469469	103663	41979	41034		G	1501210	1645395	1011528	62406	47688	49388	1811447	2010166	1906715	88677	51290	51129
H	819072	750762	300670	42293	36385	36285	761882	718069	708073	33824	37751	36907		H	943456	834617	305616	41778	35137	36001	683153	707200	730801	41959	41577	39547		H	1211329	1132296	410351	53514	48815	45315	1076347	1065440	1103018	49921	49579	48211
plate 2 raw														plate 5 raw														plate 8 raw
<>	1	2	3	4	5	6	7	8	9	10	11	12		<>	1	2	3	4	5	6	7	8	9	10	11	12		<>	1	2	3	4	5	6	7	8	9	10	11	12
A	1252891	1265263	1104664	49362	39619	51274	1493070	1668994	1622147	191464	42896	40845		A	1491718	1432035	1375780	57087	44881	53926	1479918	1586932	1562593	262238	53312	45957		A	1597979	1583501	1461379	59431	45894	53853	1616849	1746660	1707147	191436	60237	52997
B	1146863	1237112	866440	57515	39137	42805	1540767	1628912	1515526	90258	40222	39810		B	1364849	1398060	1089176	67234	45052	49749	1624930	1712003	1670699	138957	47124	44298		B	1477325	1547163	1089003	62987	48177	52826	1923674	1819314	1811998	106899	54477	47473
C	1121850	1340832	1368705	71777	43820	38042	1323365	1379618	1032592	89570	40785	41860		C	1316786	1556740	1775827	163932	45163	50293	1516510	1492980	1125623	107732	51732	47365		C	1472454	1679625	1808250	123337	49878	50994	1696243	1667151	1216620	102200	50039	51266
D	1239877	1381604	772707	75439	40112	43519	1381193	1529883	1543783	131114	44625	44655		D	1365611	1362338	893213	80210	44278	52627	1517489	1659632	1809436	212529	49478	46681		D	1595764	1596546	828968	69994	52444	52615	1688429	1823734	1924498	197795	54789	50411
E	1188092	1393274	880030	66150	40996	39780	1538840	1538362	654048	78952	43278	40584		E	1406085	1270747	1058104	91325	45424	47697	1690391	1679761	732576	89758	50524	47969		E	1603184	1580375	1123496	81267	54577	50894	1894831	1808126	660282	88936	54245	51457
F	1185390	1386273	960754	57555	42303	41890	1472273	1576311	761081	75409	40765	41820		F	1338099	1571919	1136090	57359	42619	48925	1595236	1703737	800433	90506	37545	43263		F	1502613	1501493	1066877	67463	46991	46840	1811135	1808028	790217	78359	57417	49656
G	1105723	1155086	732353	46374	39398	42695	1420167	1529249	1014464	72816	44655	41287		G	1254403	1322308	1049835	59776	43293	46983	1574574	1668647	1062139	77938	47536	42137		G	1403430	1461557	1048712	64862	53108	49173	1747101	1848886	1014039	77107	53239	50320
H	1085464	1080975	1031248	112470	39338	38202	800196	911351	876012	38604	39418	43449		H	1325882	1423361	1555097	172587	46048	43363	984010	1032767	980000	41323	47245	42841		H	1634500	1741286	1671874	165307	58031	52494	1144507	1158825	1103971	53349	49264	52574
plate 3 raw														plate 6 raw														plate 9 raw
<>	1	2	3	4	5	6	7	8	9	10	11	12		<>	1	2	3	4	5	6	7	8	9	10	11	12		<>	1	2	3	4	5	6	7	8	9	10	11	12
A	1107049	1078491	803886	75584	36689	40075	427	437	427	427	397	397		A	1387324	1491027	1026430	80441	43845	44659	298	378	278	438	348	358		A	1318369	1252973	826131	74088	45521	49745	394	324	424	344	394	304
B	1482068	1486409	1344663	173239	42135	36328	447	277	407	337	287	247		B	1667602	1910602	1652043	153319	48089	43433	478	328	408	318	398	258		B	1669990	1834235	1321790	125407	47773	42987	364	344	314	214	294	284
C	1589264	1734376	1713771	157720	42738	43110	377	217	267	287	337	187		C	1574981	1881675	1839655	173750	47847	44911	308	228	168	318	248	248		C	1841693	1916172	1845876	149170	46134	43972	304	324	304	334	224	264
D	1511807	1583346	1554988	104246	42246	43000	187	237	297	277	307	347		D	1711783	1837651	1566300	117251	44690	47566	238	248	188	288	278	148		D	1800288	1883759	1648502	124138	50238	43067	234	234	224	204	174	224
E	1243433	1372689	792251	66738	39110	41944	267	257	247	147	267	117		E	1450451	1519147	795560	70097	44740	44257	228	248	178	298	258	178		E	1561185	1591187	794809	68853	51697	44073	204	234	264	244	234	154
F	1282642	1403938	1586461	129076	43321	44890	117	267	207	327	197	207		F	1410483	1672362	1607936	175947	48904	40538	128	258	248	338	208	158		F	1629529	1623234	1788262	159002	49051	45732	154	214	174	194	194	254
G	956063	872864	909918	40839	37432	43352	297	227	207	267	197	187		G	1002716	1040046	975811	46550	39965	43252	258	198	178	198	208	198		G	1137801	1151226	1122935	51808	49574	47542	164	214	184	144	114	144
H	397	377	337	237	207	277	167	197	237	157	157	137		H	308	408	378	308	208	198	238	138	198	298	108	198		H	364	394	354	194	224	214	194	164	174	174	214	154
plate 1 fold background														plate 4 fold background														plate 7 fold background
<>	1	2	3	4	5	6	7	8	9	10	11	12		<>	1	2	3	4	5	6	7	8	9	10	11	12		<>	1	2	3	4	5	6	7	8	9	10	11	12
A	30.5822	29.7891	9.55101	1.46026	1.04816	1.11984	35.254	38.9935	33.2039	1.8391	1.05454	1.06148		A	29.3812	28.3519	10.6845	1.2963	1.00359	1.04059	32.6537	33.5666	30.1627	2.08311	1.1472	0.979095		A	28.0821	22.859	6.17621	0.998781	0.884193	0.920344	26.7235	27.4849	23.31	1.37228	0.987753	1.0325
B	33.2214	34.5675	9.93248	1.28999	1.08789	1.11455	39.991	39.5584	21.3891	1.64209	1.06649	1.03037		B	31.7825	32.5924	9.92481	1.42021	1.10674	1.0129	34.1703	34.991	20.4025	1.55429	1.06019	0.979583		B	31.7615	29.4571	6.85881	1.19873	0.895627	0.952617	33.1814	32.5506	17.7747	1.32417	0.985296	1.05703
C	31.1213	36.2144	15.9789	1.32282	0.996497	1.13264	38.7975	39.9985	22.1941	1.42213	1.03483	1.0465		C	31.186	33.719	15.1563	1.22198	1.0014	1.05088	36.3456	36.669	22.9969	1.38928	1.20063	1.09841		C	29.7876	30.2078	9.75833	1.05947	0.991226	0.947093	36.7631	36.8204	22.5846	1.38089	1.08094	1.0182
D	27.6792	32.286	11.5449	1.09901	1.05593	1.03286	37.3467	37.7254	34.441	1.33449	1.01204	1.12874		D	29.6367	30.8989	11.4586	1.14082	0.981801	1.03177	33.2692	34.0868	33.662	1.50788	1.05334	1.0342		D	27.9637	28.1402	7.73731	0.984077	0.949753	0.997136	33.0057	36.4383	30.8861	1.37147	1.0472	0.872149
E	32.6077	41.1885	28.392	2.2546	0.955375	1.07788	34.729	35.1178	26.7514	1.25271	1.1468	1.04453		E	32.9717	35.9474	29.5841	2.54248	1.00727	0.898784	31.8262	33.1285	25.2643	1.32647	1.06557	1.03986		E	33.5743	35.6674	24.5097	1.65737	0.958324	0.948941	32.5017	32.9949	26.0922	1.19095	1.03412	0.978147
F	35.8966	40.8817	37.6365	2.06196	0.977056	1.04343	38.8344	41.8311	39.6503	2.69884	1.12902	1.034		F	32.1094	37.319	34.9821	2.54221	0.966616	0.926204	36.5676	38.8167	38.113	3.15509	1.1494	1.10282		F	33.6494	37.242	25.8031	1.91336	0.91155	1.03516	38.0358	42.4792	37.7569	2.18415	1.05293	0.968134
G	31.3298	34.361	21.5896	1.15153	0.934275	1.0137	34.4173	36.9951	38.2217	2.03741	1.00983	1.03787		G	29.4225	31.4124	22.1172	1.11483	0.885793	0.945801	34.0104	35.928	35.8165	2.52666	1.02319	1.00015		G	30.4895	33.4179	20.5441	1.26746	0.96854	1.00307	36.7904	40.8263	38.7252	1.80102	1.0417	1.03843
H	22.6509	20.7618	8.31484	1.16959	1.0062	1.00344	21.0694	19.8577	19.5813	0.935381	1.04398	1.02064		H	22.9956	20.3428	7.44902	1.01829	0.856422	0.877481	16.651	17.2371	17.8124	1.0227	1.01339	0.963911		H	24.602	22.9969	8.3342	1.08687	0.991429	0.920344	21.8605	21.639	22.4022	1.01389	1.00695	0.979162
plate 2 fold background														plate 5 fold background														plate 8 fold background
<>	1	2	3	4	5	6	7	8	9	10	11	12		<>	1	2	3	4	5	6	7	8	9	10	11	12		<>	1	2	3	4	5	6	7	8	9	10	11	12
A	30.943	31.2485	27.2822	1.21911	0.97848	1.26633	36.8747	41.2196	40.0626	4.72863	1.05941	1.00876		A	34.0552	32.6926	31.4084	1.30327	1.02461	1.2311	33.7858	36.2288	35.6732	5.98676	1.21709	1.04917		A	30.8914	30.6115	28.2507	1.14889	0.887201	1.04106	31.2561	33.7656	33.0017	3.70075	1.16447	1.02451
B	28.3244	30.5533	21.3987	1.42046	0.966576	1.05717	38.0527	40.2297	37.4293	2.22912	0.993373	0.983198		B	31.1588	31.917	24.8653	1.53492	1.02851	1.13574	37.0963	39.0841	38.1412	3.17232	1.07582	1.0113		B	28.5589	29.909	21.0521	1.21763	0.931334	1.02121	37.1875	35.1701	35.0287	2.06652	1.05312	0.917725
C	27.7066	33.1149	33.8033	1.77269	1.08223	0.939533	32.6835	34.0728	25.5022	2.21213	1.00728	1.03383		C	30.0615	35.5396	40.5412	3.74248	1.03105	1.14816	34.6211	34.084	25.6974	2.45947	1.18101	1.08132		C	28.4648	32.4697	34.9562	2.38429	0.964217	0.985791	32.7909	32.2286	23.5191	1.97568	0.96733	0.99105
D	30.6216	34.1218	19.0837	1.86314	0.990656	1.0748	34.1117	37.7839	38.1272	3.23816	1.10211	1.10286		D	31.1762	31.1015	20.3916	1.83115	1.01084	1.20145	34.6435	37.8885	41.3085	4.85193	1.12956	1.0657		D	30.8485	30.8637	16.0252	1.35309	1.01382	1.01713	32.6399	35.2555	37.2035	3.82368	1.05915	0.974521
E	29.3426	34.41	21.7343	1.63372	1.01249	0.982457	38.0051	37.9933	16.1532	1.9499	1.06885	1.00231		E	32.1002	29.0105	24.156	2.0849	1.03701	1.0889	38.5908	38.3481	16.7243	2.04913	1.15344	1.09511		E	30.992	30.551	21.7189	1.57101	1.05506	0.983858	36.63	34.9538	12.7643	1.71927	1.04864	0.994742
F	29.2759	34.2371	23.728	1.42145	1.04477	1.03457	36.3611	38.9306	18.7966	1.8624	1.00678	1.03284		F	30.5481	35.8861	25.9364	1.30948	0.97297	1.11693	36.4184	38.8954	18.2735	2.06621	0.857133	0.987672		F	29.0478	29.0261	20.6243	1.30416	0.908407	0.905488	35.012	34.9519	15.2761	1.5148	1.10996	0.959926
G	27.3083	28.5275	18.0871	1.14531	0.973022	1.05445	35.0742	37.7682	25.0545	1.79836	1.10286	1.01968		G	28.6374	30.1876	23.9672	1.36466	0.988357	1.0726	35.9467	38.0944	24.2481	1.77928	1.08522	0.961966		G	27.1304	28.2541	20.2732	1.25388	1.02666	0.950589	33.7741	35.7418	19.6029	1.4906	1.02919	0.972762
H	26.808	26.6971	25.469	2.7777	0.971541	0.943484	19.7626	22.5079	21.6351	0.953413	0.973516	1.07307		H	30.2692	32.4946	35.5021	3.94007	1.05125	0.989955	22.4644	23.5775	22.3729	0.943383	1.07858	0.978038		H	31.5974	33.6617	32.3199	3.19563	1.12183	1.01479	22.1251	22.4018	21.3414	1.03132	0.952348	1.01634
plate 3 fold background														plate 6 fold background														plate 9 fold background
<>	1	2	3	4	5	6	7	8	9	10	11	12		<>	1	2	3	4	5	6	7	8	9	10	11	12		<>	1	2	3	4	5	6	7	8	9	10	11	12
A	27.3069	26.6025	19.829	1.86438	0.904985	0.988505								A	32.0727	34.4701	23.7294	1.85966	1.01362	1.03244								A	26.5579	25.2405	16.642	1.49247	0.916998	1.00209
B	36.5573	36.6643	33.168	4.27318	1.03932	0.896081								B	38.5522	44.17	38.1925	3.54448	1.11174	1.0041								B	33.6411	36.9498	26.6268	2.52626	0.962363	0.865952
C	39.2014	42.7808	42.2725	3.89038	1.05419	1.06337								C	36.411	43.5012	42.5298	4.01681	1.10614	1.03827								C	37.1	38.6003	37.1843	3.00496	0.929347	0.885794
D	37.2908	39.0554	38.3559	2.57137	1.04206	1.06065								D	39.5736	42.4835	36.2103	2.71065	1.03316	1.09965								D	36.2659	37.9474	33.2083	2.5007	1.01202	0.867563
E	30.671	33.8593	19.542	1.64619	0.964702	1.03461								E	33.532	35.1202	18.392	1.62053	1.03432	1.02315								E	31.4493	32.0537	16.011	1.38701	1.04141	0.887829
F	31.6381	34.6301	39.1323	3.18384	1.06857	1.10727								F	32.6081	38.6623	37.1728	4.06761	1.13058	0.937172								F	32.8261	32.6992	36.0236	3.20302	0.988108	0.921248
G	23.5826	21.5304	22.4444	1.00735	0.923312	1.06934								G	23.1811	24.0442	22.5591	1.07616	0.923925	0.999915								G	22.9204	23.1909	22.621	1.04365	0.998644	0.95771
H														H														H
plate 1 % 50 nM dostarlimab														plate 4 % 50 nM dostarlimab														plate 7 % 50 nM dostarlimab
<>	1	2	3	4	5	6	7	8	9	10	11	12		<>	1	2	3	4	5	6	7	8	9	10	11	12		<>	1	2	3	4	5	6	7	8	9	10	11	12
A	151.626	147.694	47.3538	7.23996	5.19674	5.55213	174.789	193.329	164.624	9.11823	5.22842	5.26283		A	170.488	164.516	61.9982	7.52194	5.82348	6.03818	189.478	194.775	175.023	12.0875	6.6568	5.68134		A	127.836	104.06	28.1155	4.54668	4.02505	4.18962	121.651	125.118	106.113	6.24694	4.49648	4.70016
B	164.711	171.385	49.2451	6.39577	5.39377	5.52594	198.275	196.13	106.047	8.14146	5.28765	5.10858		B	184.422	189.122	57.5902	8.24099	6.42202	5.87751	198.278	203.04	118.389	9.01901	6.15189	5.68417		B	144.586	134.096	31.2229	5.45691	4.0771	4.33653	151.05	148.178	80.9147	6.02791	4.48529	4.81185
C	154.299	179.551	79.2233	6.55852	4.94062	5.61561	192.358	198.312	110.038	7.05088	5.13066	5.18852		C	180.961	195.659	87.9467	7.09072	5.81075	6.09786	210.901	212.777	133.443	8.06151	6.96682	6.37365		C	135.6	137.513	44.4222	4.82294	4.51229	4.31138	167.354	167.615	102.81	6.28614	4.92067	4.63507
D	137.233	160.074	57.2397	5.44889	5.23527	5.12092	185.164	187.042	170.758	6.61638	5.01768	5.59628		D	171.971	179.295	66.4901	6.61975	5.69704	5.98698	193.049	197.793	195.329	8.74972	6.11214	6.00112		D	127.297	128.101	35.222	4.47975	4.3235	4.53919	150.249	165.875	140.6	6.24324	4.7671	3.97022
E	161.668	204.212	140.767	11.1783	4.73674	5.34414	172.186	174.114	132.633	6.21095	5.68582	5.17878		E	191.323	208.59	171.666	14.7531	5.84484	5.21532	184.676	192.233	146.6	7.69704	6.18314	6.03393		E	152.838	162.366	111.574	7.54474	4.36251	4.3198	147.955	150.2	118.778	5.4215	4.70756	4.45275
F	177.975	202.691	186.601	10.2232	4.84423	5.1733	192.54	207.398	196.586	13.3808	5.59765	5.12654		F	186.319	216.549	202.989	14.7515	5.60893	5.37443	212.189	225.239	221.156	18.3079	6.66953	6.39925		F	153.18	169.534	117.462	8.71005	4.14959	4.71227	173.148	193.375	171.878	9.94275	4.79317	4.40717
G	155.333	170.361	107.041	5.70926	4.63212	5.0259	170.641	183.421	189.503	10.1014	5.00671	5.14574		G	170.728	182.275	128.338	6.46898	5.13994	5.48814	197.35	208.477	207.831	14.6613	5.93719	5.80354		G	138.795	152.126	93.5213	5.76978	4.40902	4.56619	167.478	185.851	176.286	8.19867	4.74204	4.72716
H	112.303	102.937	41.2249	5.79879	4.98875	4.97504	104.462	98.4545	97.0839	4.63761	5.17604	5.06032		H	133.435	118.042	43.224	5.90876	4.96951	5.09171	96.62	100.021	103.359	5.93436	5.88034	5.59323		H	111.994	104.687	37.9392	4.94766	4.51321	4.18962	99.5142	98.5058	101.98	4.61547	4.58385	4.45737
plate 2 % 50 nM dostarlimab														plate 5 % 50 nM dostarlimab														plate 8 % 50 nM dostarlimab
<>	1	2	3	4	5	6	7	8	9	10	11	12		<>	1	2	3	4	5	6	7	8	9	10	11	12		<>	1	2	3	4	5	6	7	8	9	10	11	12
A	145.259	146.694	128.074	5.723	4.5934	5.94468	173.106	193.502	188.071	22.1982	4.97334	4.73554		A	149.332	143.358	137.726	5.71484	4.49293	5.3984	148.151	158.864	156.427	26.252	5.33693	4.60064		A	140.696	139.421	128.669	5.23267	4.04079	4.74155	142.357	153.787	150.308	16.8552	5.30364	4.66618
B	132.967	143.43	100.455	6.66825	4.53752	4.96279	178.636	188.855	175.709	10.4645	4.66331	4.61555		B	136.632	139.956	109.035	6.73063	4.51005	4.98025	162.668	171.384	167.25	13.9106	4.71747	4.43456		B	130.073	136.222	95.8825	5.54576	4.2418	4.65113	169.372	160.184	159.539	9.41205	4.79649	4.17982
C	130.067	155.455	158.687	8.32178	5.08046	4.41057	153.43	159.952	119.718	10.3847	4.72859	4.85322		C	131.82	155.841	177.774	16.4108	4.52116	5.03471	151.814	149.459	112.683	10.7848	5.17876	4.74159		C	129.644	147.885	159.209	10.8594	4.39157	4.48983	149.348	146.786	107.119	8.99832	4.40574	4.51378
D	143.751	160.182	89.5872	8.74635	4.65056	5.04557	160.135	177.374	178.985	15.2013	5.1738	5.17727		D	136.708	136.38	89.4174	8.02963	4.43256	5.26836	151.912	166.142	181.138	21.2758	4.95312	4.67312		D	140.501	140.57	72.9875	6.1627	4.61749	4.63255	148.66	160.573	169.445	17.4151	4.82396	4.4385
E	137.747	161.535	102.03	7.66939	4.75305	4.61207	178.412	178.357	75.8299	9.15365	5.01762	4.70528		E	140.76	127.211	105.924	9.14232	4.54729	4.77483	169.221	168.157	73.3364	8.98545	5.05783	4.80206		E	141.154	139.146	98.9195	7.15525	4.8053	4.48102	166.833	159.199	58.1353	7.83047	4.77606	4.53059
F	137.433	160.724	111.389	6.67289	4.90458	4.8567	170.694	182.757	88.2393	8.74287	4.72627	4.84859		F	133.954	157.361	113.731	5.74207	4.26648	4.89776	159.695	170.557	80.1294	9.06033	3.75854	4.33095		F	132.299	132.201	93.9344	5.93986	4.13738	4.12408	159.464	159.19	69.5756	6.89921	5.05535	4.37202
G	128.197	133.92	84.9086	5.37657	4.56778	4.95003	164.653	177.3	117.616	8.44224	5.17727	4.78679		G	125.575	132.373	105.096	5.98403	4.33396	4.70335	157.627	167.044	106.328	7.80218	4.75871	4.21823		G	123.567	128.685	92.3351	5.71085	4.67596	4.32949	153.826	162.787	89.2823	6.78898	4.68749	4.43048
H	125.848	125.328	119.562	13.0397	4.56082	4.42912	92.7742	105.661	101.564	4.47572	4.5701	5.03745		H	132.731	142.489	155.677	17.2773	4.60975	4.34096	98.5068	103.388	98.1054	4.13674	4.72958	4.28871		H	143.911	153.314	147.202	14.5546	5.10941	4.6219	100.769	102.03	97.2004	4.69718	4.33751	4.62894
plate 3 % 50 nM dostarlimab														plate 6 % 50 nM dostarlimab														plate 9 % 50 nM dostarlimab
<>	1	2	3	4	5	6	7	8	9	10	11	12		<>	1	2	3	4	5	6	7	8	9	10	11	12		<>	1	2	3	4	5	6	7	8	9	10	11	12
A	121.261	118.133	88.0538	8.27911	4.01874	4.38962								A	137.879	148.185	102.011	7.99461	4.35752	4.43842								A	115.919	110.169	72.6384	6.51426	4.00248	4.37388
B	162.339	162.814	147.288	18.9758	4.61527	3.9792								B	165.734	189.885	164.188	15.2376	4.77931	4.31658								B	146.835	161.277	116.22	11.0265	4.20049	3.77967
C	174.08	189.975	187.718	17.2759	4.68132	4.72206								C	156.529	187.01	182.834	17.2681	4.75526	4.46347								C	161.933	168.481	162.3	13.1159	4.05638	3.86628
D	165.596	173.432	170.326	11.4186	4.62743	4.71001								D	170.125	182.634	155.666	11.653	4.4415	4.72733								D	158.292	165.631	144.946	10.915	4.41722	3.78671
E	136.2	150.358	86.7794	7.31016	4.28392	4.59435								E	144.153	150.98	79.0665	6.96657	4.44647	4.39847								E	137.269	139.907	69.8843	6.05397	4.54551	3.87516
F	140.494	153.781	173.773	14.1384	4.74518	4.91704								F	140.18	166.207	159.804	17.4864	4.86031	4.02886								F	143.278	142.724	157.235	13.9804	4.31286	4.02103
G	104.723	95.6094	99.6681	4.47331	4.10012	4.74857								G	99.6546	103.365	96.9807	4.62636	3.97191	4.29859								G	100.042	101.223	98.7351	4.55527	4.35884	4.18018
H														H														H
plate 1 average																	average						SD
																Conc. (nM)	100	33.3333	11.1111	3.7037	1.23457	0.411523	100	33.3333	11.1111	3.7037	1.23457	0.411523
<>	1	2	3	4	5	6	7	8	9	10	11	12			Construct	1-A	149.984	138.757	45.8225	6.43619	5.01509	5.25998	21.3734	31.2034	16.9932	1.64243	0.912873	0.958283
A	149.984	138.757	45.8225	6.43619	5.01509	5.25998	161.973	171.074	148.587	9.1509	5.46057	5.21478				1-B	164.573	164.868	46.0194	6.69789	5.29763	5.24666	19.9187	28.0863	13.4764	1.41641	1.17541	0.807559
B	164.573	164.868	46.0194	6.69789	5.29763	5.24666	182.534	182.449	101.783	7.72946	5.30828	5.20153				1-C	156.953	170.908	70.5307	6.15739	5.08789	5.34162	22.7967	30.0215	23.0275	1.18591	0.661639	0.924218
C	156.953	170.908	70.5307	6.15739	5.08789	5.34162	190.204	192.901	115.43	7.13284	5.67271	5.39908				1-D	145.501	155.823	52.9839	5.51613	5.08527	5.2157	23.4563	25.8607	16.0626	1.07158	0.698951	0.72853
D	145.501	155.823	52.9839	5.51613	5.08527	5.2157	176.154	183.57	168.896	7.20311	5.29897	5.18921				1-E	168.61	191.723	141.336	11.1587	4.98136	4.95975	20.1596	25.5175	30.05	3.60422	0.770845	0.557947
E	168.61	191.723	141.336	11.1587	4.98136	4.95975	168.272	172.182	132.67	6.44316	5.5255	5.22182				1-F	172.491	196.258	169.017	11.2283	4.86758	5.08667	17.2369	24.1585	45.3939	3.14365	0.729951	0.339475
F	172.491	196.258	169.017	11.2283	4.86758	5.08667	192.626	208.671	196.54	13.8772	5.68678	5.31099				1-G	154.952	168.254	109.633	5.98267	4.72703	5.02675	15.97	15.1847	17.5526	0.422239	0.374588	0.460977
G	154.952	168.254	109.633	5.98267	4.72703	5.02675	178.49	192.583	191.207	10.9871	5.22865	5.22548				1-H	119.244	108.555	40.796	5.55174	4.82382	4.75212	12.2909	8.26213	2.66838	0.526028	0.269168	0.490622
H	119.244	108.555	40.796	5.55174	4.82382	4.75212	100.199	98.9937	100.808	5.06248	5.21341	5.03697				1-I	161.973	171.074	148.587	9.1509	5.46057	5.21478	35.6834	39.8059	37.1493	2.92043	1.09871	0.492353
																2-A	182.534	182.449	101.783	7.72946	5.30828	5.20153	27.2665	29.8805	19.0973	1.53752	0.833489	0.443528
plate 2 average																2-B	190.204	192.901	115.43	7.13284	5.67271	5.39908	21.853	23.0621	16.0125	0.890517	1.12564	0.888212
																2-C	176.154	183.57	168.896	7.20311	5.29897	5.18921	22.7782	16.2397	27.4115	1.35233	0.715286	1.0749
<>	1	2	3	4	5	6	7	8	9	10	11	12				2-D	168.272	172.182	132.67	6.44316	5.5255	5.22182	18.6708	21.0829	13.911	1.15541	0.750743	0.79147
A	145.096	143.158	131.49	5.55684	4.37571	5.36154	154.538	168.718	164.935	21.7685	5.20464	4.66746				2-E	192.626	208.671	196.54	13.8772	5.68678	5.31099	19.5207	15.9702	24.6391	4.20458	0.94135	1.00877
B	133.224	139.869	101.791	6.31488	4.42979	4.86472	170.225	173.474	167.499	11.2624	4.72576	4.40998				2-F	178.49	192.583	191.207	10.9871	5.22865	5.22548	16.4101	13.8182	15.841	3.32111	0.627725	0.542604
C	130.51	153.06	165.223	11.864	4.6644	4.64503	151.531	152.066	113.173	10.0559	4.77103	4.70286				2-G	145.096	143.158	131.49	5.55684	4.37571	5.36154	4.32047	3.64043	5.40901	0.280765	0.294364	0.602409
D	140.32	145.711	83.9973	7.64623	4.56687	4.98216	153.569	168.029	176.523	17.964	4.98363	4.76296				2-H	133.224	139.869	101.791	6.31488	4.42979	4.86472	3.28699	3.6049	6.67711	0.666806	0.163381	0.185184
E	139.887	142.631	102.291	7.98899	4.70188	4.62264	171.489	168.571	69.1005	8.65652	4.95051	4.67931				2-I	130.51	153.06	165.223	11.864	4.6644	4.64503	1.15398	4.48657	10.8721	4.13705	0.366105	0.339787
F	134.562	150.095	106.352	6.11827	4.43615	4.62618	163.284	170.834	79.3147	8.23414	4.51338	4.51719				3-A	140.32	145.711	83.9973	7.64623	4.56687	4.98216	3.52479	12.7066	9.53521	1.33381	0.117485	0.322613
G	125.78	131.659	94.1133	5.69048	4.5259	4.66096	158.702	169.044	104.409	7.6778	4.87449	4.4785				3-B	139.887	142.631	102.291	7.98899	4.70188	4.62264	1.86394	17.4253	3.50963	1.03137	0.136405	0.147189
H	134.163	140.377	140.814	14.9572	4.75999	4.46399	97.3502	103.693	98.9567	4.43655	4.54573	4.6517				3-C	134.562	150.095	106.352	6.11827	4.43615	4.62618	2.62054	15.5879	10.8172	0.490389	0.410781	0.435315
																3-D	125.78	131.659	94.1133	5.69048	4.5259	4.66096	2.32185	2.68974	10.2107	0.30424	0.174805	0.312433
plate 3 average																3-E	134.163	140.377	140.814	14.9572	4.75999	4.46399	9.11654	14.1121	18.8859	2.14727	0.303588	0.143677
																3-F	154.538	168.718	164.935	21.7685	5.20464	4.66746	16.3389	21.6137	20.2682	4.71311	0.201002	0.0674598
<>	1	2	3	4	5	6	7	8	9	10	11	12				3-G	170.225	173.474	167.499	11.2624	4.72576	4.40998	8.01801	14.4495	8.08772	2.35305	0.0669747	0.218904
A	125.019	125.496	87.5679	7.59599	4.12625	4.40064										3-H	151.531	152.066	113.173	10.0559	4.77103	4.70286	2.05592	6.95932	6.31395	0.937512	0.388254	0.173006
B	158.303	171.325	142.565	15.08	4.53169	4.02515										3-I	153.569	168.029	176.523	17.964	4.98363	4.76296	5.91415	8.55804	6.22355	3.07422	0.1769	0.377494
C	164.181	181.822	177.617	15.8866	4.49765	4.3506										4-A	171.489	168.571	69.1005	8.65652	4.95051	4.67931	6.11377	9.58579	9.57767	0.720306	0.152404	0.137584
D	164.671	173.899	156.979	11.3288	4.49538	4.40802										4-B	163.284	170.834	79.3147	8.23414	4.51338	4.51719	6.41834	11.7857	9.35847	1.16693	0.674106	0.287733
E	139.207	147.081	78.5767	6.7769	4.4253	4.28932										4-C	158.702	169.044	104.409	7.6778	4.87449	4.4785	5.49334	7.46022	14.2642	0.833622	0.264623	0.287304
F	141.318	154.237	163.604	15.2017	4.63945	4.32231										4-D	125.019	125.496	87.5679	7.59599	4.12625	4.40064	11.4523	20.0492	14.6926	0.947547	0.200456	0.0336534
G	101.473	100.066	98.4613	4.55164	4.14362	4.40911										4-E	158.303	171.325	142.565	15.08	4.53169	4.02515	10.075	16.0913	24.3303	3.97696	0.298326	0.271385
H																4-F	164.181	181.822	177.617	15.8866	4.49765	4.3506	8.98904	11.6483	13.4879	2.39952	0.38394	0.438913
																4-G	164.671	173.899	156.979	11.3288	4.49538	4.40802	5.9705	8.51118	12.7408	0.377103	0.114994	0.538141
																4-H	139.207	147.081	78.5767	6.7769	4.4253	4.28932	4.31627	6.22138	8.45817	0.649222	0.132071	0.371808
																4-I	141.318	154.237	163.604	15.2017	4.63945	4.32231	1.7049	11.7481	8.90008	1.98019	0.288635	0.515065
plate 1 SD
<>	1	2	3	4	5	6	7	8	9	10	11	12
A	21.3734	31.2034	16.9932	1.64243	0.912873	0.958283	35.6834	39.8059	37.1493	2.92043	1.09871	0.492353
B	19.9187	28.0863	13.4764	1.41641	1.17541	0.807559	27.2665	29.8805	19.0973	1.53752	0.833489	0.443528
C	22.7967	30.0215	23.0275	1.18591	0.661639	0.924218	21.853	23.0621	16.0125	0.890517	1.12564	0.888212
D	23.4563	25.8607	16.0626	1.07158	0.698951	0.72853	22.7782	16.2397	27.4115	1.35233	0.715286	1.0749
E	20.1596	25.5175	30.05	3.60422	0.770845	0.557947	18.6708	21.0829	13.911	1.15541	0.750743	0.79147
F	17.2369	24.1585	45.3939	3.14365	0.729951	0.339475	19.5207	15.9702	24.6391	4.20458	0.94135	1.00877
G	15.97	15.1847	17.5526	0.422239	0.374588	0.460977	16.4101	13.8182	15.841	3.32111	0.627725	0.542604
H	12.2909	8.26213	2.66838	0.526028	0.269168	0.490622	3.96538	0.89002	3.29774	0.755154	0.649051	0.568289
plate 2 SD
<>	1	2	3	4	5	6	7	8	9	10	11	12
A	4.32047	3.64043	5.40901	0.280765	0.294364	0.602409	16.3389	21.6137	20.2682	4.71311	0.201002	0.0674598
B	3.28699	3.6049	6.67711	0.666806	0.163381	0.185184	8.01801	14.4495	8.08772	2.35305	0.0669747	0.218904
C	1.15398	4.48657	10.8721	4.13705	0.366105	0.339787	2.05592	6.95932	6.31395	0.937512	0.388254	0.173006
D	3.52479	12.7066	9.53521	1.33381	0.117485	0.322613	5.91415	8.55804	6.22355	3.07422	0.1769	0.377494
E	1.86394	17.4253	3.50963	1.03137	0.136405	0.147189	6.11377	9.58579	9.57767	0.720306	0.152404	0.137584
F	2.62054	15.5879	10.8172	0.490389	0.410781	0.435315	6.41834	11.7857	9.35847	1.16693	0.674106	0.287733
G	2.32185	2.68974	10.2107	0.30424	0.174805	0.312433	5.49334	7.46022	14.2642	0.833622	0.264623	0.287304
H	9.11654	14.1121	18.8859	2.14727	0.303588	0.143677	4.1212	1.83484	2.30312	0.282262	0.19717	0.37489
plate 3 SD
<>	1	2	3	4	5	6	7	8	9	10	11	12
A	11.4523	20.0492	14.6926	0.947547	0.200456	0.0336534
B	10.075	16.0913	24.3303	3.97696	0.298326	0.271385
C	8.98904	11.6483	13.4879	2.39952	0.38394	0.438913
D	5.9705	8.51118	12.7408	0.377103	0.114994	0.538141
E	4.31627	6.22138	8.45817	0.649222	0.132071	0.371808
F	1.7049	11.7481	8.90008	1.98019	0.288635	0.515065
G	2.82075	4.00504	1.36446	0.0765889	0.1971	0.299883
H

## Sheet: Figure7C
plate 1 raw:														plate 2 raw:														plate 3 raw:
<>	1	2	3	4	5	6	7	8	9	10	11	12		<>	1	2	3	4	5	6	7	8	9	10	11	12		<>	1	2	3	4	5	6	7	8	9	10	11	12
A	800855	860909	921417	896498	192405	31724	26366	27479	25924	24791	27509	581997		A	770771	772635	718497	709448	170626	30866	24856	28267	27594	30354	26270	551797		A	707468	680871	648724	605218	147555	25398	23342	24034	25769	26572	25579	568739
B	143621	59176	39769	33742	27138	25834	24058	24720	25152	25804	26516	582233		B	145346	59181	37192	33024	28116	26742	23161	26491	27073	25217	28116	550750		B	123645	54298	32654	33025	24847	24415	26381	25880	25920	26441	29020	584159
C	840550	882338	937128	951848	238370	37107	25242	25242	23647	29055	26235	609707		C	855466	938643	928410	915067	267317	31358	26100	25809	27534	29742	27875	570013		C	836325	874253	877127	849757	244492	29602	26060	26522	24395	28007	26652	599392
D	422993	275817	97732	60909	28382	25713	26436	24740	25272	26004	29627	607050		D	412178	287690	127502	51640	32241	27344	25598	26972	26421	31850	29280	607615		D	401697	246470	95027	48794	25950	29502	27686	25669	26973	26291	25860	586068
E	23316	23858	24359	25061	23346	26265	26205	24420	26265	24991	25252	25232		E	24665	26390	24755	24525	26992	25959	25257	27815	24896	28096	27093	26882		E	24385	23051	22831	25288	26401	26040	25659	27274	27605	27033	26371	27475
F	50066	29566	25603	26626	22725	22404	23537	25071	24199	28091	27860	26586		F	49718	37594	30475	28608	26130	27504	25869	28166	27404	27655	29943	29591		F	46490	31971	25659	26943	24004	27936	25840	24857	25358	28639	29171	25639
G	351857	176197	39769	21892	19998	22394	20469	20619	23577	23848	25834	28031		G	331020	174496	69965	25417	26651	24836	27123	29551	26762	28548	27855	28006		G	321451	191347	57530	24345	22460	26562	25318	24425	28619	28769	27013	27354
H	496891	260137	75439	25483	25302	21902	22765	23968	23206	22053	24159	24530		H	489247	308185	85269	24775	23211	24816	21747	27504	26451	28227	25969	26962		H	439884	264282	81250	27465	20956	22379	26191	23793	24485	26552	24616	26552
background average														background average														background average
26094.8														27860.2														26755
plate 1 fold background:														plate 2 fold background:														plate 3 fold background:
<>	1	2	3	4	5	6	7	8	9	10	11	12		<>	1	2	3	4	5	6	7	8	9	10	11	12		<>	1	2	3	4	5	6	7	8	9	10	11	12
A	30.6903	32.9917	35.3104	34.3555	7.37332	1.21572	1.01039	1.05305	0.993457	0.950038	1.0542	22.3032		A	27.6656	27.7325	25.7893	25.4645	6.12435	1.10789	0.892167	1.0146	0.990443	1.08951	0.94292	19.8059		A	26.4425	25.4484	24.2468	22.6207	5.51504	0.949281	0.872435	0.898299	0.963147	0.99316	0.956046	21.2573
B	5.50383	2.26774	1.52402	1.29306	1.03998	0.990008	0.921948	0.947317	0.963872	0.988858	1.01614	22.3123		B	5.21697	2.12421	1.33495	1.18534	1.00918	0.959862	0.831328	0.950853	0.971743	0.905125	1.00918	19.7683		B	4.62138	2.02945	1.22048	1.23435	0.928686	0.91254	0.986021	0.967296	0.968791	0.988264	1.08466	21.8336
C	32.2115	33.8129	35.9125	36.4766	9.13479	1.42201	0.967321	0.967321	0.906198	1.11344	1.00537	23.3651		C	30.7056	33.6911	33.3238	32.8449	9.59492	1.12555	0.936819	0.926374	0.98829	1.06754	1.00053	20.4597		C	31.2586	32.6762	32.7837	31.7607	9.13818	1.10641	0.974024	0.991291	0.911792	1.04679	0.99615	22.403
D	16.2099	10.5698	3.74527	2.33415	1.08765	0.985371	1.01308	0.948083	0.968471	0.996522	1.13536	23.2633		D	14.7945	10.3262	4.57648	1.85354	1.15724	0.98147	0.9188	0.968118	0.94834	1.14321	1.05096	21.8094		D	15.0139	9.21211	3.55175	1.82373	0.969912	1.10267	1.0348	0.959409	1.00815	0.982657	0.966548	21.905
E	0.893513	0.914284	0.933483	0.960385	0.894663	1.00652	1.00422	0.93582	1.00652	0.957702	0.967704	0.966938		E	0.885312	0.947228	0.888542	0.880286	0.968836	0.931758	0.90656	0.998376	0.893603	1.00846	0.972461	0.964887		E	0.911418	0.861559	0.853336	0.945169	0.986769	0.973276	0.959036	1.0194	1.03177	1.01039	0.985648	1.02691
F	1.91862	1.13302	0.981155	1.02036	0.870865	0.858564	0.901982	0.960768	0.927351	1.0765	1.06765	1.01883		F	1.78455	1.34938	1.09385	1.02684	0.937895	0.987213	0.928527	1.01097	0.983624	0.992633	1.07476	1.06212		F	1.73762	1.19495	0.959036	1.00703	0.897178	1.04414	0.965801	0.92906	0.947785	1.07042	1.0903	0.958288
G	13.4838	6.7522	1.52402	0.838943	0.766361	0.85818	0.784411	0.790159	0.903515	0.9139	0.990008	1.0742		G	11.8814	6.26326	2.51128	0.912303	0.956596	0.891449	0.973538	1.06069	0.96058	1.02469	0.999812	1.00523		G	12.0146	7.15182	2.15025	0.909923	0.839469	0.992786	0.94629	0.912913	1.06967	1.07528	1.00964	1.02239
H	19.0418	9.96894	2.89096	0.976557	0.96962	0.839326	0.872398	0.918499	0.889298	0.845113	0.925818	0.940036		H	17.5608	11.0618	3.0606	0.88926	0.833122	0.890731	0.780574	0.987213	0.949417	1.01316	0.932117	0.967759		H	16.4412	9.87785	3.03682	1.02654	0.783255	0.836442	0.97892	0.889292	0.915156	0.992413	0.920052	0.992413
positive fold average														positive fold average														positive fold average
22.811														20.4608														21.8497
plate 1 % pos ctrl:														plate 2 % pos ctrl:														plate 3 % pos ctrl:
<>	1	2	3	4	5	6	7	8	9	10	11	12		<>	1	2	3	4	5	6	7	8	9	10	11	12		<>	1	2	3	4	5	6	7	8	9	10	11	12
A	134.542	144.631	154.796	150.609	32.3236	5.32955	4.42942	4.6164	4.35517	4.16483	4.62144	97.7741		A	135.213	135.54	126.042	124.455	29.9321	5.41467	4.36037	4.95874	4.84068	5.32485	4.60842	96.7991		A	121.02	116.47	110.971	103.529	25.2408	4.34459	3.99289	4.11126	4.40805	4.54541	4.37555	97.2886
B	24.128	9.94142	6.68109	5.66857	4.55912	4.34005	4.04169	4.1529	4.22547	4.33501	4.45462	97.8137		B	25.4973	10.3818	6.52441	5.79324	4.93225	4.69122	4.06302	4.64719	4.74928	4.4237	4.93225	96.6154		B	21.1507	9.28823	5.5858	5.64926	4.25033	4.17643	4.51274	4.42704	4.43388	4.523	4.96417	99.9264
C	141.21	148.231	157.435	159.908	40.0456	6.23389	4.24059	4.24059	3.97264	4.88117	4.40742	102.429		C	150.07	164.662	162.866	160.526	46.8941	5.50098	4.5786	4.52755	4.83016	5.21749	4.88998	99.9946		C	143.062	149.55	150.042	145.36	41.8229	5.06372	4.45783	4.53686	4.17301	4.79088	4.5591	102.532
D	71.0618	46.3366	16.4187	10.2326	4.76811	4.31972	4.44118	4.15626	4.24563	4.36861	4.97726	101.983		D	72.3064	50.4681	22.3671	9.05895	5.65588	4.79682	4.49053	4.73157	4.63491	5.58729	5.13645	106.591		D	68.7144	42.1612	16.2553	8.34671	4.43901	5.04662	4.73597	4.39094	4.61401	4.49734	4.42362	100.253
E	3.91703	4.00809	4.09225	4.21019	3.92207	4.41246	4.40238	4.1025	4.41246	4.19843	4.24227	4.23891		E	4.32686	4.62947	4.34265	4.3023	4.73508	4.55386	4.43071	4.87945	4.36738	4.92874	4.75279	4.71578		E	4.1713	3.94311	3.90548	4.32577	4.51616	4.45441	4.38923	4.6655	4.72212	4.62427	4.51103	4.69988
F	8.41097	4.96702	4.30124	4.4731	3.81774	3.76382	3.95416	4.21187	4.06537	4.71922	4.68041	4.46638		F	8.72179	6.59493	5.34608	5.01856	4.58386	4.82489	4.53807	4.94102	4.80735	4.85138	5.25275	5.19101		F	7.95259	5.46897	4.38923	4.60888	4.10613	4.77874	4.4202	4.25204	4.33774	4.89899	4.99	4.38581
G	59.1111	29.6007	6.68109	3.6778	3.35962	3.76214	3.43874	3.46394	3.96088	4.00641	4.34005	4.70914		G	58.0692	30.611	12.2736	4.45878	4.67526	4.35686	4.75806	5.18399	4.69473	5.00804	4.88647	4.91296		G	54.9875	32.7319	9.84109	4.16446	3.84201	4.5437	4.3309	4.17815	4.89557	4.92123	4.62085	4.67918
H	83.4765	43.7024	12.6736	4.28108	4.25067	3.67948	3.82446	4.02657	3.89855	3.70485	4.05865	4.12098		H	85.8262	54.0634	14.9583	4.34616	4.07179	4.35335	3.81497	4.82489	4.64017	4.95173	4.55562	4.72981		H	75.2466	45.2081	13.8986	4.69817	3.58474	3.82816	4.48024	4.07004	4.18841	4.54199	4.21082	4.54199
Average														SD
Conc.	100	50	25	12.5	6.25	3.125	1.5625	0.78125	0.390625	0.195312	0.0976562	nM		100	50	25	12.5	6.25	3.125	1.5625	0.78125	0.390625	0.195312	0.0976562
3-SL-G	130.258	132.213	130.603	126.198	29.1655	5.0296	4.26089	4.56214	4.53463	4.67836	4.53514		3-SL-G	8.00767	14.372	22.2656	23.5887	3.60308	0.594767	0.234654	0.426339	0.266361	0.591332	0.138361
3-SL-GFP	23.592	9.8705	6.26377	5.70369	4.58057	4.40257	4.20582	4.40904	4.46955	4.42724	4.78368		3-SL-GFP	2.22231	0.550243	0.592342	0.0781491	0.341466	0.263025	0.266018	0.247635	0.26372	0.094047	0.285419
G-SL-3	144.781	154.147	156.781	155.264	42.9208	5.59953	4.42567	4.435	4.32527	4.96318	4.61883		G-SL-3	4.67337	9.12943	6.43744	8.58344	3.55385	0.591273	0.17128	0.168425	0.448576	0.22482	0.246763
G-SL-GFP	70.6942	46.3219	18.347	9.21274	4.95433	4.72105	4.5559	4.42626	4.49818	4.81775	4.84578		G-SL-GFP	1.824	4.15344	3.48239	0.952285	0.629447	0.369325	0.157891	0.289275	0.218963	0.669545	0.374164
GFP-SL-GFP	4.1384	4.19355	4.11346	4.27942	4.3911	4.47357	4.40744	4.54915	4.50065	4.58381	4.50203		GFP-SL-GFP	0.206887	0.378909	0.219357	0.0610949	0.420682	0.072625	0.0211981	0.401329	0.193113	0.366836	0.255378
Fab 3	8.36178	5.67697	4.67885	4.70018	4.16924	4.45582	4.30414	4.46831	4.40349	4.8232	4.97439		Fab 3	0.38695	0.833653	0.57951	0.283961	0.386937	0.599733	0.308772	0.409874	0.375332	0.0931418	0.28649
Fab G	57.3893	30.9812	9.5986	4.10035	3.95896	4.2209	4.1759	4.27536	4.51706	4.64522	4.61579		Fab G	2.14426	1.59808	2.80414	0.394417	0.665571	0.408135	0.673176	0.864134	0.492024	0.554933	0.273244
Fab 3 + Fab G	81.5164	47.658	13.8435	4.4418	3.96907	3.95366	4.03989	4.30716	4.24238	4.39952	4.27503		Fab 3 + Fab G	5.55546	5.59812	1.14338	0.224391	0.344648	0.354032	0.381381	0.448892	0.373743	0.635529	0.254627

## Sheet: FigureS5A,B
time (s)	I27C	F29C	A42C	M44C	W57C	S59C	F75C	Y84C	F92C	SC3	SC1
0				0.2					0.2	10	1		Unit: 1/uM
30	0.2	0.2	0.2	0.21401	0.2	0.2	0.2		0.21322	10.7865	1.02471
60	0.26388	0.22065	0.20233	0.22635	0.20556	0.20348	0.21285		0.31934	12.0047	1.04759
90	0.26368	0.23052	0.21284	0.2516	0.20869	0.23106	0.2411	0.2	0.40861	14.2648	1.24161
120	0.33381	0.27262	0.24094	0.29785	0.2218	0.22558	0.24709	0.197167		16.0779	1.42431
180	0.43456	0.31575	0.28231	0.33836	0.2359	0.23009	0.29156	0.2075		19.0247
300			0.30565	0.41766	0.25377	0.26744	0.33695	0.233391
450			0.35966	0.49935	0.2872		0.40753	0.24149
600			0.43252	0.61931	0.3311			0.27358

## Sheet: FigureS6A
Time_ps	('A',10,'CA')('B',7,'CA')SER59CYSBio20240414-165432_Angstrom	('A',10,'CA')('B',7,'CA')SER59CYSBio20240417-171708_Angstrom	('A',10,'CA')('B',7,'CA')SER59CYSBio20240421-191536_Angstrom	('A',10,'CA')('B',7,'CA')SER59CYSBio20240424-110237_Angstrom	('A',10,'CA')('B',7,'CA')SER59CYSBio20240427-155115_Angstrom
0	7.22262	7.07367	7.56519	7.46317	7.0804
20	7.77388	7.45264	7.44723	7.75344	6.49679
40	7.49474	7.68044	7.61888	7.97019	6.95717
60	7.54986	7.64459	7.48394	7.48883	6.88853
80	7.01847	7.43188	7.92174	7.76196	6.68435
100	7.21148	7.31173	7.66929	7.51863	7.29472
120	6.90212	7.90744	8.12303	7.54212	7.13703
140	7.40809	7.41164	8.1977	7.7912	7.12124
160	7.1976	7.52467	7.65363	7.46501	6.85729
180	7.18616	7.69381	7.49916	7.96423	6.87118
200	7.13149	6.95964	7.6771	7.90698	6.89951
220	7.14287	7.22921	7.51803	7.91735	6.76922
240	7.19522	7.07367	7.5432	7.67826	6.73418
260	7.27589	7.011	7.65218	7.91895	6.64843
280	7.82702	6.57299	7.23923	7.79423	7.09515
300	7.23741	6.64426	7.42636	7.9614	6.75607
320	7.2562	7.51818	7.58416	7.77865	6.87234
340	7.10202	7.16834	7.55794	7.77278	6.69924
360	7.08334	7.05102	7.25851	7.50266	6.92466
380	7.072	7.20999	7.36727	7.66894	6.92192
400	7.34408	7.33701	7.18877	7.99701	6.68934
420	6.50755	7.48913	7.76585	7.42663	6.85517
440	7.17801	7.37672	7.45837	7.65909	7.0312
460	7.56846	7.40217	7.47063	8.07935	6.90341
480	6.94457	7.16572	7.32929	7.34347	6.84234
500	7.13186	7.54298	7.48205	7.31686	6.60905
520	7.221	7.28619	7.73258	7.43389	6.78024
540	7.21067	7.45714	7.48643	7.59978	6.93162
560	7.43686	7.40794	7.44623	7.76305	6.62267
580	7.12857	8.01972	7.65635	7.77897	7.48059
600	7.19301	7.62797	7.44891	7.70557	7.56978
620	6.70455	7.27545	7.69104	8.02987	7.01247
640	6.74486	7.38407	7.61984	7.56121	7.31671
660	6.74142	7.28028	7.58629	7.71268	7.95533
680	6.84798	7.38648	7.64127	7.62786	7.63317
700	6.72838	7.26178	7.43918	7.73698	7.38566
720	6.81965	7.52555	7.52969	7.6474	7.53249
740	6.54787	7.4022	7.62541	8.05541	7.52075
760	6.24308	7.54413	7.38962	7.3792	7.64464
780	6.76273	7.20962	7.52084	8.20097	7.59466
800	6.96083	7.49065	7.52533	7.62899	7.44752
820	6.87039	7.49638	7.58958	7.92584	7.4287
840	6.85093	7.76136	7.50066	7.90208	7.60295
860	6.53014	7.07795	7.71648	8.00053	7.89171
880	7.00106	7.51021	7.43957	7.71439	7.59787
900	6.65806	7.22607	7.05431	7.79987	7.4572
920	7.178	7.50804	7.55348	7.97583	7.72112
940	7.1223	7.33139	7.35537	8.17521	7.7418
960	6.74916	7.36389	7.58814	8.48577	7.45028
980	6.40221	7.0751	7.61623	8.18331	7.85899
1000	7.12454	7.53616	7.39085	8.04285	7.57843
1020	6.80544	7.41427	8.68453	8.27386	8.38911
1040	6.92776	7.64612	8.40234	8.18972	7.79198
1060	6.56597	7.35923	7.65838	8.20681	7.45636
1080	6.92742	7.08501	8.42657	8.01127	7.28736
1100	7.46055	7.24949	8.28925	8.21873	8.34677
1120	7.28033	7.31074	8.16405	8.00965	7.96311
1140	7.59256	7.08832	8.40094	8.47263	8.11919
1160	7.65098	7.24978	8.20931	8.4233	7.75485
1180	7.78419	7.19759	8.81226	8.21835	7.83497
1200	7.46758	7.33134	8.43568	8.34338	8.36926
1220	7.4047	7.41833	8.45308	8.14967	7.95447
1240	7.60536	7.42823	8.66669	7.83478	8.65767
1260	7.4291	7.30679	8.50838	8.36476	7.76618
1280	7.85216	7.27292	8.80362	7.98061	7.83598
1300	7.83094	7.52322	8.45063	8.22523	7.95198
1320	7.6203	7.31969	8.57792	7.83399	7.8575
1340	7.62012	7.44316	8.14259	8.23255	7.73023
1360	7.35346	7.36814	8.7729	8.1693	7.98628
1380	7.29617	7.20995	8.63187	8.3006	7.99286
1400	7.39529	7.5023	8.89884	7.82676	8.43321
1420	7.32137	7.41985	8.41749	8.13125	8.41165
1440	7.70561	7.38516	8.65965	7.87919	7.78633
1460	7.54239	7.674	8.64945	8.24366	7.81534
1480	7.67981	7.39933	8.13292	8.41677	8.28333
1500	7.21992	7.55894	8.17616	8.41685	7.77063
1520	7.40533	7.33608	8.60096	8.45735	7.9882
1540	7.428	7.60253	8.61635	8.32799	8.17243
1560	7.08525	7.29364	9.0245	7.76664	8.11647
1580	7.13811	7.21688	8.40601	8.16961	8.2293
1600	7.55241	7.42066	8.94277	8.00926	8.38164
1620	6.99984	7.26475	9.01014	8.22227	7.74589
1640	7.39779	7.76492	8.72518	8.28333	8.08876
1660	7.61826	7.09692	8.86783	8.23513	8.23221
1680	7.81172	7.4547	8.55897	8.15773	7.97568
1700	7.64779	7.58454	8.51092	8.07519	8.01908
1720	7.56325	7.68247	8.46155	8.30093	7.94801
1740	7.59549	7.38794	8.65438	8.09282	7.55345
1760	7.6411	7.71038	8.99259	8.0896	7.94357
1780	7.36873	7.34971	8.59708	8.28645	7.77722
1800	7.17669	7.48076	9.00958	7.89384	7.80687
1820	7.64641	7.78178	9.08313	8.03013	7.91719
1840	7.69372	7.5287	9.14076	8.18588	7.81641
1860	7.54759	7.24657	8.77386	8.23012	7.82449
1880	7.75658	7.29426	9.20706	8.16882	7.40727
1900	7.02302	7.88652	8.97659	8.00055	7.26274
1920	7.59938	7.78708	9.38366	8.20357	7.60933
1940	7.695	7.60252	9.10359	8.16067	7.32342
1960	7.97536	7.65138	8.7419	8.0677	7.27476
1980	7.64456	7.68718	8.3189	8.04107	7.47441
2000	7.58903	7.34681	9.30227	8.03612	7.08738
2020	7.60604	7.21914	8.67367	8.06631	7.56003
2040	7.61562	7.26674	8.65011	8.3567	7.7241
2060	7.77057	7.155	8.94681	8.19266	7.79648
2080	7.48624	7.67386	9.03588	8.01339	7.66091
2100	7.93652	7.31811	9.19482	8.21036	7.45478
2120	7.65483	7.41164	8.99044	8.1093	7.85406
2140	7.50413	7.28849	9.34446	8.18087	7.6359
2160	7.27386	7.27866	9.26562	8.41127	7.58775
2180	7.91752	7.18333	8.75743	8.28276	7.88316
2200	7.31017	7.39316	9.25445	8.2147	7.68883
2220	7.37489	7.12526	9.03394	8.30819	7.46525
2240	7.11429	7.40362	8.18973	8.1033	7.58664
2260	7.68684	7.3984	8.96831	8.38028	7.16496
2280	7.69253	7.05686	8.52354	7.97291	7.69217
2300	7.57128	7.39775	8.62162	8.18439	7.36749
2320	7.16641	7.27547	8.47757	8.2192	7.37619
2340	7.75892	7.32704	8.69546	8.07856	8.18349
2360	7.64025	7.43397	8.39024	8.12857	7.93154
2380	7.49563	7.29718	8.42266	8.17172	7.85309
2400	7.359	7.3611	8.9802	8.16845	7.44284
2420	7.42466	7.2012	8.53119	7.92127	8.07812
2440	7.27153	6.95916	9.01416	7.97264	7.7296
2460	7.71727	6.9943	8.54671	8.13108	7.81742
2480	7.63165	7.57426	9.02942	8.00502	7.97681
2500	8.50017	7.01963	8.8674	7.95513	7.2972
2520	8.16543	7.42267	8.67691	8.08344	7.30971
2540	8.18209	7.28892	9.22059	8.32757	7.76938
2560	7.95742	6.82498	8.30673	8.22206	7.82679
2580	7.48885	6.69907	9.03841	8.19759	7.65363
2600	7.53189	7.27063	8.74546	8.16027	8.11336
2620	7.84339	7.17844	8.42418	8.22303	7.6475
2640	7.27222	6.96329	8.91235	8.15461	7.76843
2660	7.53463	7.19558	8.71903	8.12793	7.73967
2680	7.86449	7.22825	8.5568	8.0267	7.78248
2700	7.19053	6.97357	8.65001	8.11473	7.93912
2720	7.36201	7.45312	8.85053	8.07627	7.73551
2740	7.30917	7.2852	9.10994	8.03572	7.60723
2760	7.72426	7.26434	9.05287	8.21265	7.75725
2780	7.21284	7.16733	9.26314	8.05745	7.59099
2800	7.53492	7.23087	8.9376	8.10417	7.77746
2820	7.25418	7.36595	9.2209	7.89056	8.15164
2840	7.61975	7.40609	8.85852	8.02682	7.60862
2860	7.82153	7.41679	8.53828	7.95627	7.79834
2880	8.12642	7.35244	8.65003	8.07475	7.56578
2900	7.42848	7.12823	7.93561	8.40761	7.67116
2920	8.02909	6.80366	8.52857	8.59888	8.15532
2940	7.48279	7.44969	8.48693	8.31779	7.64112
2960	7.61099	7.64994	8.43591	8.07339	7.75879
2980	7.78742	7.21653	8.37645	8.0294	7.47299
3000	7.26539	7.59416	8.74564	8.15981	7.4772
3020	7.20367	7.49173	8.62184	8.07049	7.4394
3040	7.36061	7.35475	8.85134	8.1401	7.16981
3060	7.81937	6.96188	8.25516	8.21527	7.13229
3080	7.57476	7.10419	8.51989	8.05514	7.81006
3100	7.41745	6.96391	8.96969	8.0021	7.1974
3120	7.12013	7.11017	8.57559	8.0092	7.46508
3140	7.35246	7.28525	8.49613	8.32503	7.55068
3160	7.17765	7.14332	8.59116	7.84334	7.20252
3180	7.86895	6.89949	8.89512	8.05487	8.05031
3200	7.04057	7.30011	8.91321	8.00876	7.68143
3220	7.39093	7.07609	8.11415	8.18108	7.55139
3240	7.19771	7.15094	8.62233	8.05126	7.35912
3260	7.08917	7.40901	8.35487	8.09728	7.07383
3280	7.12526	7.60881	8.83588	8.28511	7.15083
3300	7.97563	7.18333	8.11639	7.70636	7.3081
3320	7.41802	7.61759	7.94664	8.1017	7.02276
3340	7.19818	7.33742	8.02676	8.13522	6.9338
3360	7.41989	7.72755	8.6085	8.33127	7.51559
3380	8.24655	7.45495	8.22594	8.15465	7.26176
3400	8.14043	7.12925	8.39615	8.39658	7.2717
3420	7.54934	7.72327	8.46114	7.98559	7.35573
3440	7.69787	7.41581	8.1377	8.28326	7.42956
3460	7.19638	7.44202	7.90153	8.20248	6.82723
3480	8.33607	7.30629	8.12856	8.38495	7.48362
3500	7.8399	7.67732	8.0475	8.24077	7.5505
3520	8.37256	7.58527	8.21351	8.12864	6.97064
3540	7.58128	7.45944	8.33859	8.36525	7.28125
3560	7.63201	7.32041	8.40698	8.62561	7.27707
3580	7.59093	7.21856	8.11368	8.50387	7.35221
3600	7.56846	7.48647	8.44781	8.32826	7.39684
3620	7.32552	7.20165	8.09063	8.10988	6.94508
3640	7.09925	7.51983	7.97592	7.95089	7.55128
3660	7.67403	7.35062	7.76405	7.89647	6.93189
3680	7.64832	7.38316	8.05205	7.78514	7.27222
3700	7.55318	7.47363	8.33082	8.05194	7.85856
3720	7.92697	6.99502	8.16462	8.09345	7.60153
3740	7.73419	7.19626	8.23024	7.87153	7.82579
3760	7.80626	7.57132	8.15039	7.52182	7.22823
3780	7.90875	7.33261	8.2784	7.80675	7.67693
3800	7.06521	7.53269	8.26444	7.36712	7.05043
3820	7.34741	7.49184	8.32167	7.60945	7.31878
3840	7.17898	7.13426	8.37905	7.99282	7.0909
3860	7.08815	7.23458	8.45223	7.81175	7.42755
3880	7.41868	7.30157	8.06452	7.63833	7.35041
3900	7.23949	7.26483	8.48841	8.01049	7.04274
3920	7.18229	7.3043	8.44075	7.78932	7.21372
3940	6.92971	7.16525	8.24127	7.79755	7.08087
3960	7.72032	7.27514	8.52142	7.76066	7.46165
3980	7.65981	7.15342	8.56961	7.68304	7.41903
4000	7.59505	7.07521	8.76273	7.44512	6.87802
4020	7.95421	7.25012	8.81427	8.02061	7.45139
4040	7.72402	7.27457	8.50782	7.8929	7.14262
4060	8.05176	7.63685	8.41552	7.94037	7.17711
4080	7.95744	7.11641	9.18355	7.89335	7.28429
4100	7.59379	7.61026	8.44063	7.55017	6.75219
4120	7.48684	7.71078	8.47888	7.78783	7.13009
4140	7.0924	7.30725	8.20108	7.66681	7.28251
4160	7.55506	7.4811	8.19051	7.85479	6.98824
4180	7.17617	7.39403	8.33408	7.92968	7.42801
4200	7.4137	7.39556	8.44195	7.43317	7.22682
4220	7.57864	7.12412	8.22435	7.68461	7.55155
4240	7.37575	7.60126	8.30315	7.95453	7.35863
4260	7.61812	6.91211	8.1083	7.74083	7.57116
4280	7.43058	6.94988	8.26609	7.7741	7.3217
4300	7.25354	7.32903	8.4364	7.97079	7.40374
4320	7.41105	7.80849	8.40588	8.0055	7.2469
4340	7.48888	7.53682	8.21932	7.67069	7.19426
4360	7.30467	7.11859	8.21683	7.91484	7.07797
4380	7.30653	7.48871	8.40889	8.02578	7.50509
4400	7.26078	7.19244	8.23464	7.92555	7.17851
4420	7.08501	7.17456	7.90214	8.14189	7.70955
4440	7.08516	7.4514	8.4676	7.89218	7.29846
4460	7.2705	7.11917	7.85661	7.85354	6.86352
4480	7.54239	6.57374	7.93502	8.23837	7.61109
4500	7.54618	7.32437	7.70183	7.99997	7.42373
4520	7.72724	7.59583	8.03545	7.84736	7.43172
4540	7.39376	7.12989	7.95742	7.88656	7.48489
4560	7.01769	7.2841	8.5573	7.90701	7.60329
4580	7.09769	7.17142	7.99341	8.13617	7.12216
4600	7.14109	7.24545	8.83105	7.90396	7.32276
4620	7.26985	7.15016	8.54418	7.53342	7.28157
4640	7.27485	7.39421	8.7167	7.75703	8.18232
4660	6.90427	7.5412	8.31476	8.16111	6.88948
4680	7.23735	7.26635	8.75921	7.93098	7.42871
4700	6.72455	6.99554	7.20955	7.98068	7.39469
4720	7.33805	7.1908	7.36189	8.26798	7.36395
4740	7.31273	7.15677	7.54998	7.52634	7.34836
4760	6.94564	7.3526	7.48063	7.97302	6.94725
4780	7.17871	7.32788	7.63592	8.15411	7.19665
4800	6.90045	7.15893	8.00298	7.69361	7.6249
4820	6.86096	7.35288	7.60381	7.6669	7.44515
4840	7.23941	7.22454	7.88116	7.59303	7.56342
4860	7.13198	7.1936	7.47482	8.06308	7.45725
4880	7.17477	7.37987	7.11275	8.25679	7.17988
4900	7.35276	6.9586	7.80644	7.97896	7.28953
4920	7.68462	6.66049	7.67415	7.76333	7.13821
4940	7.21063	7.19318	7.8247	8.04985	7.34819
4960	7.4597	7.10472	7.73861	8.10181	7.38991
4980	7.41297	7.2389	7.53919	7.88545	7.32819
5000	7.07271	7.33772	7.89758	7.89391	7.07723
5020	7.53902	7.32896	7.75383	8.26872	7.68564
5040	7.07908	7.27613	7.20429	7.79231	7.1776
5060	7.46182	6.83583	7.38626	8.40061	7.71932
5080	7.60093	7.28884	7.64452	7.55244	7.24811
5100	7.53974	6.91804	7.45245	8.06764	7.58344
5120	7.39839	7.20436	7.25412	8.23718	7.58377
5140	7.41004	7.36899	7.20923	8.42384	7.60285
5160	7.49003	7.19568	7.31184	8.24858	7.52682
5180	7.37098	7.15471	7.5757	8.02928	7.13
5200	7.3184	7.35516	7.87273	8.13844	7.66391
5220	7.25603	7.09921	7.56904	8.11281	7.39745
5240	7.27855	7.46471	7.63278	8.1693	7.46114
5260	6.96777	7.57593	7.45828	8.07229	7.53766
5280	7.33521	7.14981	7.44681	7.93832	7.6445
5300	7.28442	7.41386	7.4747	7.77152	7.4113
5320	7.41387	7.26883	7.64611	7.91001	7.37226
5340	7.4968	6.84017	7.58407	7.94976	7.38655
5360	7.13133	6.93096	7.07295	8.11408	7.63912
5380	6.93806	7.47899	7.85018	7.96044	7.21808
5400	7.35505	7.24572	8.1658	7.7221	6.93559
5420	7.25584	7.21469	7.42844	8.10126	7.586
5440	7.32936	7.21205	7.2601	7.80133	7.59853
5460	7.58621	7.39782	8.16597	8.20286	7.62514
5480	7.34364	7.02666	8.08826	7.85262	7.0606
5500	7.58887	7.31889	8.42156	7.90355	7.30323
5520	7.42755	6.8191	7.91176	7.30567	7.19433
5540	7.62743	7.29219	7.83786	7.95448	7.03107
5560	7.50316	7.1543	8.45728	8.21742	7.46663
5580	7.27603	7.05522	8.53987	8.23668	7.24708
5600	7.53157	7.30521	8.37495	8.40636	7.53415
5620	7.10067	7.13278	7.98865	8.04195	7.21146
5640	6.8978	7.11029	7.89613	8.29307	6.88957
5660	7.04365	7.3607	8.54923	8.06336	7.8767
5680	7.24957	6.72462	8.41581	8.03624	7.62247
5700	7.05991	7.37307	8.81697	7.97255	7.5207
5720	7.39869	7.09536	8.75081	8.30874	7.44015
5740	7.52829	7.32464	8.99326	7.85388	7.6464
5760	7.28673	7.22466	9.18552	7.96514	6.79709
5780	7.25172	7.4963	9.03095	7.99739	7.65444
5800	7.30461	7.4486	8.94594	7.44267	7.52206
5820	7.63814	7.1396	8.61627	7.90199	7.47425
5840	7.05665	7.11134	8.98088	8.07399	7.81831
5860	7.2201	7.26415	8.97607	7.7375	7.28802
5880	6.78353	7.43182	8.80818	7.55445	7.26928
5900	7.28795	7.25085	8.45596	8.20736	7.15863
5920	6.87216	7.20736	9.13266	7.57236	7.26377
5940	7.20859	6.96971	9.05503	8.09295	7.15979
5960	7.06457	7.49334	8.64488	8.01904	7.72279
5980	7.49106	7.58093	8.97821	8.4065	7.609
6000	7.02122	7.27444	8.57709	8.29112	8.45942
6020	7.04493	7.132	8.4091	7.9544	8.338
6040	7.37365	7.0269	8.29677	8.15248	7.80835
6060	7.22382	7.49864	8.65775	8.28447	7.86972
6080	7.43224	7.28205	9.09853	7.92103	7.94511
6100	7.06747	6.97533	9.68997	8.87688	7.70866
6120	7.29051	7.12297	9.32924	8.5949	8.50158
6140	6.5573	7.20457	9.16674	8.49175	8.41667
6160	7.22574	7.35189	9.40632	8.17539	8.267
6180	7.08325	7.41117	8.93001	8.15315	8.32909
6200	7.20804	7.06986	9.00801	8.6989	7.86151
6220	6.98696	7.20672	8.49237	8.6713	7.88171
6240	7.02318	7.05649	8.45897	8.70655	8.10386
6260	7.0835	7.55609	8.59099	8.51626	7.5061
6280	7.58533	7.25502	8.15093	8.33354	7.51938
6300	7.38533	7.5464	8.97596	8.47097	7.68423
6320	7.52304	7.11533	8.39055	8.55402	8.0502
6340	7.08545	7.58311	8.82307	8.33057	7.3437
6360	7.31933	7.22476	8.10063	8.05415	7.77993
6380	7.16353	7.13698	8.4462	8.33002	7.68094
6400	7.50087	7.48066	8.38433	8.41389	7.521
6420	7.58274	7.31586	8.27196	8.5716	8.16059
6440	7.40573	7.3493	8.19152	8.29146	7.34333
6460	7.54512	7.5853	8.50602	8.29606	7.19019
6480	7.11056	7.5571	9.23095	7.86518	7.30604
6500	7.54087	7.24139	9.18726	8.60956	7.24196
6520	7.28167	7.89472	7.97892	8.80291	7.0768
6540	7.07275	7.28828	8.03075	9.19441	6.79844
6560	7.26594	7.17273	8.81325	9.39024	7.44501
6580	6.85431	7.33278	8.12225	9.25369	7.08609
6600	7.08616	7.34697	8.46092	8.98297	6.84412
6620	6.96388	6.90027	8.90974	9.49134	7.96737
6640	7.05146	7.32523	8.48922	9.42018	6.71033
6660	6.96993	7.07196	8.46899	9.3701	7.28268
6680	7.33055	6.90834	8.79106	9.48653	7.62693
6700	6.91455	7.50408	9.03543	9.64025	7.51877
6720	7.40962	7.49467	8.38117	9.63481	7.33018
6740	7.02732	7.47669	8.46538	9.42047	7.39088
6760	7.1871	7.54827	8.40001	9.55282	7.31284
6780	7.08294	7.40603	8.67091	9.15116	7.79217
6800	7.48498	7.05715	8.67675	8.82078	7.398
6820	7.10973	7.09472	8.65683	8.67414	7.39567
6840	7.49626	7.3843	8.1701	8.69831	7.83629
6860	6.97418	7.38587	8.48013	8.20161	6.94351
6880	7.1147	7.21769	7.51814	8.41285	7.28841
6900	7.10925	6.7631	8.54103	8.51979	7.53642
6920	7.26395	7.0142	8.08004	8.61584	7.60403
6940	8.12098	7.54797	7.55434	7.62105	7.422
6960	7.27048	7.40064	8.18056	8.48265	7.17485
6980	7.36367	7.22621	8.44726	8.46752	6.84344
7000	7.5001	6.84958	8.24323	8.21963	7.69279
7020	7.87857	7.3324	8.52552	8.51443	7.01738
7040	7.47315	6.99839	8.12986	8.81812	7.26821
7060	7.63597	7.60332	8.66132	9.08784	7.30469
7080	7.43165	7.51661	8.19913	8.75566	7.65338
7100	7.27251	7.63429	8.312	8.73486	7.87788
7120	7.31573	7.4045	9.05562	9.13218	7.73122
7140	7.41591	7.43735	8.86912	9.15867	6.90073
7160	7.35429	7.43413	8.30438	9.37982	7.70285
7180	7.19345	7.26218	8.59881	9.32118	8.07885
7200	7.55877	7.30309	8.85561	9.33723	7.2754
7220	7.23487	7.08739	8.15564	9.45079	6.96144
7240	7.50817	7.50071	8.20598	9.37441	8.05581
7260	6.98698	7.25414	8.53931	8.57671	7.41043
7280	7.44514	7.19282	8.09036	9.03666	7.50315
7300	7.41635	7.18704	8.10859	8.55197	7.91734
7320	7.02808	7.47041	8.13528	8.3992	7.61062
7340	7.2525	7.31688	8.20135	8.91471	6.94657
7360	7.40464	7.31002	8.47047	8.2114	6.70855
7380	7.16583	7.62264	8.46579	8.64488	7.24512
7400	7.00267	7.2649	8.42939	8.16992	7.078
7420	7.11887	7.29593	8.11718	8.30672	7.25808
7440	7.47143	7.42383	8.68189	8.63165	7.37264
7460	6.88674	7.34384	8.26676	9.24999	7.35781
7480	7.04934	7.39719	8.47956	8.57156	7.508
7500	7.09999	7.31249	8.53201	8.66634	7.59924
7520	6.91266	6.98873	8.42804	8.50729	7.93826
7540	7.40838	7.23423	8.03698	8.69557	7.06576
7560	7.50952	7.3639	8.17366	8.88309	7.19215
7580	6.87232	7.40504	8.21334	8.86907	7.06946
7600	7.03262	7.32928	8.34136	9.3101	6.71145
7620	7.06147	7.48647	8.47743	8.9444	6.85427
7640	6.7006	7.29979	8.48115	9.12407	7.12769
7660	6.9982	7.43814	8.46821	9.11879	7.18309
7680	6.94288	7.52693	7.82715	9.08033	6.65803
7700	7.34481	7.20017	8.28518	9.52253	7.20625
7720	7.30779	7.16476	8.75383	9.48062	7.30094
7740	7.50039	7.73611	8.40284	9.1348	6.69334
7760	7.47013	6.98338	8.44044	9.00252	6.99905
7780	7.41916	7.39066	8.50869	8.94282	7.17056
7800	7.12331	6.78657	8.7089	9.21655	6.82574
7820	7.36192	7.64754	8.31329	9.23333	7.22153
7840	6.9612	7.02826	8.24251	9.22273	7.50505
7860	7.18668	7.29805	8.29276	9.11505	7.08612
7880	7.34213	7.49257	8.256	9.28079	7.12197
7900	7.45948	7.00428	9.15424	9.32418	7.03954
7920	7.26497	7.32828	8.51215	9.41885	6.93365
7940	7.17476	7.60352	8.633	9.43764	6.69012
7960	7.05855	7.38331	8.82828	9.03054	7.30185
7980	7.54267	7.33554	8.74662	9.15878	7.43447
8000	7.00772	7.47229	8.5234	9.14039	7.40103
8020	7.40964	7.3583	8.50516	9.41133	7.31329
8040	7.71894	7.57189	8.87036	9.58343	7.27232
8060	7.45179	7.53614	8.95026	9.50173	7.0828
8080	7.2503	7.36392	9.15036	9.77264	7.25234
8100	7.63515	7.71445	8.69449	9.73282	6.89254
8120	7.39405	7.4325	8.87168	9.96763	6.9412
8140	7.6033	7.71635	8.65373	9.66472	6.76623
8160	7.48533	7.43508	8.76678	9.96854	6.99237
8180	7.48429	7.37005	8.14773	9.73481	6.75439
8200	7.62338	7.28612	8.51473	10.3537	6.47133
8220	7.30053	7.26874	8.72235	9.8431	6.00463
8240	7.38851	7.65906	8.33419	9.81138	6.17955
8260	7.31325	7.61642	8.47191	9.83157	6.54485
8280	6.80702	7.3097	8.6316	9.73352	6.31623
8300	7.08871	7.64645	8.15812	9.66349	6.3818
8320	6.97362	7.22645	8.73888	9.79597	6.70712
8340	7.1124	7.42156	8.0541	10.3383	6.54125
8360	7.11111	7.63681	8.36573	10.001	6.47528
8380	7.22057	7.22295	8.89963	9.75723	6.53696
8400	7.38542	7.15399	8.40915	9.70196	6.3431
8420	6.93098	7.79642	8.39299	9.91491	6.55427
8440	6.63768	7.61911	8.2809	9.52832	6.07742
8460	7.07714	7.80574	8.41859	9.43791	6.86981
8480	7.42054	7.64154	8.23756	9.88236	6.05929
8500	7.41038	7.30603	8.56954	9.7731	6.45587
8520	7.54508	7.80518	8.74714	9.80106	6.6902
8540	7.43837	7.36127	8.67356	9.61856	6.90555
8560	7.79546	7.19563	7.6646	10.0437	6.43736
8580	6.94808	7.57034	8.84061	9.96381	6.50816
8600	7.351	7.77292	8.48324	9.85854	6.68327
8620	6.93832	7.68634	8.11865	9.75224	6.9761
8640	7.28589	7.62012	8.555	9.94207	6.69043
8660	7.34406	7.67186	8.59139	9.81694	6.61154
8680	7.08812	7.61204	8.44819	10.0495	7.08276
8700	7.21455	7.39248	8.57805	9.80703	6.30865
8720	7.20466	7.64467	8.59944	9.40491	6.90699
8740	7.33521	7.42614	8.73239	9.56786	6.72691
8760	7.47952	7.56858	8.04251	9.74907	7.49657
8780	7.14079	7.61327	7.71039	9.52653	7.32493
8800	7.51792	7.53418	7.91591	9.56297	6.19748
8820	6.9463	7.36659	8.0171	9.65844	5.97459
8840	7.26001	7.33542	7.18586	9.36625	6.12052
8860	7.59191	7.42064	8.17367	9.40901	6.96213
8880	6.93223	7.47712	8.32478	9.33893	6.19279
8900	7.5279	7.52275	7.59142	10.0516	6.54981
8920	7.64337	7.53982	8.45612	9.80243	6.51462
8940	8.06356	7.4772	7.82632	9.74072	6.13954
8960	8.0042	7.38222	7.83323	9.78948	6.90208
8980	7.40049	7.41175	7.99898	9.43097	6.89534
9000	7.59166	7.41082	7.89546	9.64461	6.38739
9020	7.29314	7.58401	8.11815	9.91312	6.28001
9040	7.63338	7.74406	9.15949	9.84002	6.59181
9060	7.31315	7.83587	8.30468	9.52254	6.25091
9080	7.25525	7.71024	8.48329	9.71921	6.28429
9100	7.66452	7.62874	7.95258	9.50479	6.34145
9120	7.25702	7.26663	7.88835	9.66699	6.4756
9140	7.47126	7.37584	8.0394	9.95264	6.64478
9160	6.9679	7.52576	8.17568	9.54693	6.99748
9180	6.9521	7.29951	7.15141	9.38092	6.55812
9200	7.28477	7.59079	7.65601	9.8454	6.30151
9220	7.49491	7.50772	7.40838	9.84414	6.5989
9240	7.20671	7.6897	7.67265	9.65705	6.5635
9260	6.94858	7.29107	8.41587	9.73462	6.77416
9280	7.30133	7.54045	8.28165	9.82989	7.34192
9300	7.57367	7.83356	8.32346	10.1983	6.72528
9320	7.42347	7.66671	8.19341	9.7263	6.7316
9340	6.86696	7.6328	8.3296	9.9142	6.43224
9360	7.32891	7.24002	8.49164	9.61485	6.47882
9380	7.32293	7.24022	8.57511	10.0092	6.49319
9400	7.30348	7.2766	9.06082	10.0589	6.42514
9420	7.65785	7.4224	8.6341	9.61675	6.0688
9440	7.02571	7.6922	9.36394	9.74193	6.25192
9460	7.05786	7.49045	8.86701	10.0151	6.60745
9480	7.06786	7.51017	8.46276	10.2147	6.73674
9500	6.99504	7.30654	8.74377	9.74375	6.78183
9520	7.39311	7.63213	9.18515	9.5964	6.7397
9540	7.30132	7.77391	8.25048	9.99477	6.1123
9560	7.50689	7.54189	8.89558	10.5716	6.71487
9580	7.3665	7.63758	8.72606	10.0054	6.30446
9600	7.39108	7.65457	8.42588	10.0706	6.57245
9620	7.71113	7.44653	8.66651	10.1232	6.55302
9640	7.38414	7.2462	8.67018	9.97345	6.32173
9660	7.01623	7.50142	8.65932	10.6006	6.41406
9680	7.39302	7.44433	9.00346	10.3712	6.11848
9700	7.32767	7.56875	8.8917	10.5529	6.60321
9720	7.67395	7.50217	8.72029	9.98336	6.59093
9740	7.04089	7.57726	8.91535	9.87941	6.41455
9760	7.36952	7.63176	8.98903	9.98261	6.1316
9780	7.26595	7.71896	8.87209	9.15667	6.27876
9800	7.70497	7.47006	8.66929	9.48732	6.28373
9820	7.41155	7.41647	8.49512	9.83798	6.15492
9840	7.26448	7.38824	8.68728	10.2916	6.8422
9860	7.69259	7.29033	8.85201	9.86462	6.36751
9880	7.20722	7.59495	8.83455	10.0992	6.46322
9900	7.43574	7.5038	8.89213	9.97432	6.72752
9920	7.17672	7.43758	8.78642	10.1277	6.16491
9940	7.47572	7.33492	8.50458	9.63137	6.34218
9960	7.35743	7.59625	8.54535	9.98397	6.22101
9980	7.18149	7.52178	8.7469	9.87779	6.43399
10000	7.32473	7.14764	9.08635	9.95031	7.04528
10020	7.09297	7.38929	8.77088	10.3654	6.37873
10040	7.41104	7.12435	8.6675	9.81863	5.89132
10060	7.32352	7.81842	8.27506	9.90492	6.34016
10080	7.1799	7.55431	8.4062	9.8718	6.23893
10100	7.40528	7.84077	8.17304	10.1018	6.7237
10120	7.35415	6.99821	8.59847	10.1435	6.18667
10140	7.20936	7.16371	8.6257	9.89535	6.27612
10160	7.19721	7.41941	8.4087	10.0491	5.82865
10180	7.19526	7.29533	8.19048	9.97956	6.38272
10200	6.84956	7.31043	8.28352	9.68532	6.51021
10220	7.31953	7.03493	8.50046	10.15	6.36258
10240	7.3035	7.29352	7.91204	9.98896	6.85635
10260	7.40945	7.28609	8.08352	10.525	6.30581
10280	7.32011	7.21069	8.3428	9.92536	6.66217
10300	6.92135	7.30472	8.4543	10.298	6.51594
10320	7.54022	7.41527	8.76795	10.1608	6.86399
10340	7.44913	7.79616	8.22636	10.183	5.49421
10360	7.52117	7.41943	8.51712	9.98435	6.29304
10380	7.06619	7.3797	8.22683	10.0301	6.55489
10400	7.36726	7.35097	8.20099	10.3895	5.59392
10420	7.2172	7.13325	8.40165	9.8509	6.03927
10440	7.4078	7.35795	8.04343	9.91681	6.35815
10460	7.20246	7.04119	8.11353	9.39845	6.05998
10480	7.41607	7.39323	8.01921	10.1137	6.09917
10500	7.16773	7.45986	7.91164	9.95505	6.33366
10520	7.48767	7.28119	8.03297	9.81368	6.50792
10540	7.33521	7.01504	6.47635	10.4636	6.63065
10560	7.3945	7.15895	7.63766	10.9421	6.25909
10580	7.56985	7.64066	7.64772	9.77393	6.33741
10600	7.42944	7.26552	7.54578	10.0784	5.98651
10620	7.55715	6.84262	7.83183	9.7775	6.42104
10640	7.4517	7.5455	7.63245	9.72744	6.73379
10660	7.12344	7.54077	7.90365	10.071	5.97806
10680	6.91515	7.1212	8.95493	9.48488	6.35943
10700	7.50067	7.28336	8.43619	9.43646	6.76477
10720	7.05022	7.18579	7.79976	9.61716	6.50899
10740	7.38799	7.43225	7.7391	9.49411	5.94562
10760	6.9066	7.48593	7.53298	9.21706	6.23494
10780	7.85065	7.13957	7.95334	9.12139	6.5608
10800	7.3374	7.38436	7.20635	9.77311	6.74601
10820	7.42381	7.25183	7.15709	9.57681	6.57194
10840	7.20094	7.52409	7.87216	9.86568	6.50331
10860	7.14604	7.53563	8.14573	10.0798	6.09708
10880	7.22576	7.02376	7.57866	10.2851	6.46267
10900	7.22586	7.14302	7.74648	9.94841	6.12773
10920	7.37038	7.24158	9.03433	10.0788	6.47448
10940	7.38884	7.49391	8.63869	9.77368	6.38311
10960	7.20608	7.2765	9.10415	9.55006	6.6122
10980	7.43953	7.42014	8.3721	9.9093	6.48534
11000	7.31474	7.36745	8.44365	9.98917	6.52288
11020	7.1403	7.39795	8.48179	9.68522	6.79552
11040	7.38671	7.28398	8.21946	9.6512	6.27797
11060	7.8019	7.49075	8.55717	9.73456	6.50651
11080	7.03015	7.48593	8.9862	9.79686	6.62417
11100	6.74848	7.37413	9.01591	10.3583	6.89109
11120	7.05673	7.65653	8.30239	9.92372	6.09099
11140	7.03238	6.98878	8.26638	9.47725	6.4612
11160	7.4318	7.3243	8.36692	9.39938	6.5079
11180	6.966	7.47515	8.6441	9.42874	6.93153
11200	7.29183	7.45593	8.15788	9.36035	6.54002
11220	7.29158	7.45956	7.97664	9.54715	6.33892
11240	7.40801	7.64375	7.87778	9.48432	6.63706
11260	7.12972	7.44797	8.41576	9.34128	6.05109
11280	7.07794	7.58161	8.61221	9.37448	6.04775
11300	7.47759	7.56789	8.4307	9.74602	6.34303
11320	7.28316	7.76137	7.90304	9.55354	6.35973
11340	7.32772	7.48323	7.82784	9.61787	6.83429
11360	7.4171	7.60067	7.72521	9.8966	5.80204
11380	7.36373	7.29238	7.98568	9.18459	6.45608
11400	7.37731	7.57697	8.24062	8.82434	5.97398
11420	7.07705	7.24835	7.94387	9.68026	6.5064
11440	7.33419	7.80407	8.05888	9.9153	6.43023
11460	7.04031	7.49922	8.34779	9.52365	6.05811
11480	7.7302	7.64619	8.55543	9.67046	6.99752
11500	7.56602	7.48936	7.73437	9.60168	6.8366
11520	7.42663	7.40382	7.87788	9.15502	7.47917
11540	7.22932	7.20094	8.52422	9.42384	7.10434
11560	7.04313	7.59685	7.92576	8.91225	7.32731
11580	7.62272	7.14669	8.47369	8.49797	7.31827
11600	7.51492	7.50788	8.2133	8.58436	7.32614
11620	7.75803	7.05264	8.0902	9.42013	6.79574
11640	7.07263	7.36936	8.1864	8.10128	7.68678
11660	7.47122	7.29598	8.30266	8.14453	7.37216
11680	7.63853	7.41662	8.84724	8.24846	8.07625
11700	7.6137	7.35422	8.38587	8.35158	8.14265
11720	7.37898	6.9711	8.59173	8.1401	7.41847
11740	7.35784	7.37922	8.53194	8.02126	7.33871
11760	7.62774	7.42453	8.03696	8.21061	7.43124
11780	7.36633	7.04015	8.75182	8.24311	6.68773
11800	7.18999	7.40978	8.73946	8.51951	6.562
11820	7.07553	7.80627	7.79787	8.23991	6.98401
11840	7.33919	7.52236	8.29937	8.38535	6.94514
11860	7.00985	7.35067	8.2021	8.38209	7.53336
11880	7.3098	7.12246	8.38355	8.09115	7.04436
11900	7.18409	7.71718	8.71347	8.31007	6.82003
11920	7.19367	7.64285	7.91662	7.72387	7.16688
11940	7.37311	7.70036	8.49984	7.89902	7.1891
11960	7.16883	7.56607	8.15376	8.28316	7.14785
11980	7.56786	7.54261	8.31271	8.61174	7.54573
12000	6.84449	6.94279	8.07421	8.09793	7.09704
12020	7.13653	7.35855	8.13731	7.96314	7.26203
12040	7.21455	7.61922	8.26896	8.08563	7.89352
12060	7.15709	7.0626	8.54963	8.25385	7.63107
12080	7.17389	7.23055	8.03602	7.69944	7.74157
12100	7.74718	7.22782	8.50033	7.91258	7.75638
12120	7.90013	7.27363	8.4012	8.26347	7.06063
12140	7.22246	7.87963	8.19263	8.48222	6.88041
12160	7.27987	7.50152	8.26222	8.18633	6.86047
12180	7.02763	7.53411	8.38917	8.36191	8.04753
12200	7.05897	7.14077	8.44509	8.50973	7.2349
12220	7.21271	7.4278	8.54546	8.42705	7.43592
12240	7.03176	7.50155	8.06271	8.52136	7.48938
12260	7.21871	7.67666	8.28081	8.51367	7.86006
12280	7.58342	7.1071	7.76453	7.94301	7.1589
12300	7.32863	7.64212	8.26411	7.65282	7.47534
12320	7.02224	7.55028	8.31031	8.58683	7.5759
12340	7.1525	7.52019	8.72046	8.34027	8.25568
12360	7.55367	7.33054	7.97727	8.5325	7.63063
12380	7.17275	7.4833	8.3764	8.64283	7.58938
12400	7.03881	7.13606	8.52142	8.67828	8.05301
12420	7.19007	7.47598	8.62368	8.6745	8.05769
12440	7.33367	7.53826	8.3919	8.26364	7.55965
12460	7.62527	7.5533	8.43907	8.13315	7.46387
12480	7.26897	7.54616	7.89107	8.43425	7.92974
12500	7.2322	7.50452	8.26437	8.77526	7.37135
12520	7.55842	7.63927	8.53214	8.04083	7.80374
12540	7.26823	7.97592	8.32198	7.88694	7.44614
12560	6.95119	7.66878	8.62998	8.31463	7.52249
12580	7.59439	7.78797	8.71988	8.30515	7.83846
12600	7.18638	7.85614	8.65706	7.97522	7.85521
12620	7.48615	7.36807	8.75115	8.05857	7.89023
12640	7.27838	7.12076	8.76788	8.18741	7.33127
12660	7.45387	7.55816	8.95812	7.85653	7.00843
12680	7.34369	7.03412	7.88699	8.76649	7.34989
12700	7.31215	7.47487	8.7048	8.7209	7.36952
12720	7.20623	7.41513	8.57319	8.24282	7.46418
12740	6.80257	7.44092	8.41115	8.31023	7.46562
12760	7.31358	7.60311	8.66702	7.82884	7.28257
12780	7.21319	7.46076	8.79256	7.93759	7.79536
12800	7.37408	7.21207	8.70861	8.09482	7.91279
12820	7.29391	7.46245	8.55076	8.29031	7.56761
12840	7.22486	7.6607	8.49891	8.46159	7.39832
12860	7.08064	7.18781	8.09205	8.02922	6.98338
12880	7.56745	7.24104	7.52902	8.24731	7.56801
12900	7.18063	7.43227	8.18836	8.44429	7.53408
12920	7.24031	7.6229	8.49939	8.11777	7.53758
12940	7.30676	7.2961	8.46381	8.17629	7.68443
12960	6.85572	7.30367	8.2583	8.08249	7.9304
12980	7.01927	7.34083	8.18179	8.30977	8.06252
13000	7.49361	7.62	8.92826	8.45482	7.35812
13020	7.41969	7.35367	8.08663	8.37797	7.75045
13040	6.87759	7.36254	7.89527	8.27314	7.73666
13060	7.35943	7.34024	8.20353	8.12475	7.8575
13080	7.59602	7.18985	8.66917	8.03987	7.60678
13100	7.36972	7.26182	7.90691	8.07811	7.8397
13120	7.33228	7.0951	8.21702	8.21454	7.37033
13140	7.70054	7.587	8.19867	8.06353	7.85231
13160	7.17872	7.48126	8.78786	7.84901	7.7184
13180	7.23694	7.42656	8.66333	8.10357	7.75203
13200	7.25153	7.27278	8.48234	7.7412	7.8651
13220	7.3805	7.26966	8.05159	7.93566	7.98246
13240	7.01663	7.83387	7.82275	7.73971	7.86304
13260	7.69641	7.4095	8.56105	8.09978	8.13743
13280	7.59938	7.42835	8.4522	8.07565	7.83681
13300	7.0875	7.31694	7.87528	8.1264	7.60747
13320	7.15563	7.10607	8.03151	7.4873	7.92209
13340	7.53601	6.94582	8.92649	8.09235	7.85328
13360	7.11327	7.16136	8.54844	8.24044	7.93597
13380	7.11417	7.25873	8.48582	8.36448	7.86952
13400	7.41132	7.47244	9.00363	8.78725	7.84907
13420	7.91674	7.60974	8.11951	8.41732	8.0905
13440	7.2674	7.05114	8.81248	8.16408	8.09914
13460	7.09184	7.36293	8.9227	8.57363	8.39936
13480	7.27703	7.79129	8.53206	8.07386	8.48452
13500	7.3503	7.30264	8.33655	8.08986	7.76688
13520	7.42942	7.42019	8.85588	8.26658	8.10717
13540	7.5137	7.59159	8.97557	8.2732	7.88297
13560	7.11814	7.41793	9.13682	8.38458	8.55998
13580	7.13996	7.25641	8.66172	8.01094	8.35172
13600	7.19615	7.56593	8.70989	7.95532	8.09106
13620	7.43876	7.10899	8.90695	8.2151	8.20786
13640	7.36897	7.47225	8.53989	8.13244	7.99351
13660	7.38565	7.27835	8.20781	8.36159	8.37618
13680	7.25777	7.42684	8.64676	8.41046	8.20967
13700	7.18123	7.52145	8.90045	8.14961	7.73555
13720	7.74927	7.59519	8.70374	7.95006	7.63551
13740	7.01309	7.49125	8.61452	8.5189	8.01693
13760	6.75147	7.11608	8.12266	8.30227	7.93709
13780	7.09187	7.02157	8.4214	7.85881	8.11994
13800	7.46372	7.42757	8.14723	8.017	7.49594
13820	7.63639	7.6941	8.7282	8.01099	7.59881
13840	7.16929	7.43093	8.86065	7.79792	8.12342
13860	7.23601	7.71103	8.6084	8.60525	7.60181
13880	7.35747	7.25342	8.44418	8.22099	8.17395
13900	7.38421	7.3143	8.66949	8.58201	7.84591
13920	7.25155	7.24346	8.74887	8.22068	8.42314
13940	7.2124	7.10445	7.97319	8.41558	7.77737
13960	7.26785	7.65547	8.42065	7.65489	7.90619
13980	7.46605	7.6084	8.19639	8.14639	8.40683
14000	6.97993	7.62945	8.55753	8.45305	8.47715
14020	7.58274	7.08064	8.73924	8.77598	7.97966
14040	7.26603	7.92766	8.5542	7.85499	7.90157
14060	7.3808	7.05301	8.69836	7.97087	7.94184
14080	7.18444	7.50528	8.46564	8.42729	8.2872
14100	6.96448	7.65866	8.79656	8.59997	7.41712
14120	7.17471	7.44076	9.07994	8.12993	8.22536
14140	7.24881	7.5613	8.77556	8.38639	8.15314
14160	7.54247	8.13228	8.94469	8.33832	7.96876
14180	7.62821	7.32789	8.5843	7.81497	8.48924
14200	7.15685	7.49263	8.55727	8.2204	7.85629
14220	7.58934	7.90668	8.95291	8.12543	8.32888
14240	7.14624	7.67001	8.79635	8.42149	7.78789
14260	6.78048	7.16787	8.53297	8.61954	7.43445
14280	6.99495	7.5577	8.3989	8.48259	7.50711
14300	7.28535	7.14577	8.53293	8.44225	7.66333
14320	7.49149	7.38981	8.11463	8.58076	8.13749
14340	7.34321	7.22618	8.64904	8.63058	8.42915
14360	7.4327	7.33683	8.47576	8.4235	7.92925
14380	7.58298	7.19878	8.87112	8.11806	8.25493
14400	7.0412	7.40596	8.89294	8.57377	8.1174
14420	7.36873	7.40555	8.44654	8.1839	8.13598
14440	7.36853	7.24186	8.56514	7.8539	7.98552
14460	6.99671	7.36479	8.4862	8.04298	8.2469
14480	7.11292	7.3557	8.21065	8.12993	7.69494
14500	7.31132	7.06022	8.72413	8.05938	7.90854
14520	7.22195	7.36431	8.65466	8.48038	7.78178
14540	7.14421	7.46524	8.4797	8.66313	8.49089
14560	7.13718	7.27431	8.72442	8.05343	7.95191
14580	7.26683	7.89458	8.65027	8.02277	7.96578
14600	7.15059	8.2825	8.95199	8.07238	7.83665
14620	7.269	8.60193	8.32089	8.441	8.39992
14640	7.18074	8.28492	8.59447	7.9576	8.07211
14660	7.31312	7.78639	8.46096	7.90998	8.45102
14680	7.05106	7.81855	8.59871	8.31503	7.63894
14700	7.23279	8.43542	8.4059	8.01833	8.42763
14720	7.51748	8.50383	8.28258	8.41183	7.80867
14740	7.30794	8.41652	9.03539	8.19113	8.16211
14760	7.47843	8.98274	8.32745	8.37403	8.00283
14780	7.2528	8.84755	8.60134	7.76024	7.91886
14800	7.18639	8.87269	8.88693	8.17664	7.18011
14820	7.48583	8.86135	8.63843	8.27804	7.92734
14840	7.24989	8.24112	9.08713	8.39768	8.16479
14860	7.4359	8.51659	8.54619	8.13083	8.35566
14880	7.2515	8.41824	8.70345	8.23724	7.90125
14900	7.25566	8.31329	8.31428	7.91805	8.35131
14920	7.28716	8.2392	8.83243	8.51981	8.23196
14940	6.8459	8.36701	8.90198	8.22106	8.28676
14960	7.03577	8.56823	8.83036	8.07265	8.19111
14980	7.30261	8.56438	8.33335	8.07359	8.24552
15000	7.51122	7.9597	8.88078	8.04685	8.12233
15020	7.46409	8.26913	8.7269	8.33465	8.26287
15040	7.43757	8.41759	8.94623	8.3373	8.31396
15060	7.0409	7.9516	8.50424	8.31319	8.45424
15080	6.87272	8.34308	8.36846	8.30827	8.44978
15100	7.1615	8.13192	8.64427	7.98884	8.09454
15120	7.28281	8.64056	9.23357	8.09262	6.42526
15140	7.09193	8.58875	8.77153	8.26039	7.09515
15160	7.19598	8.39962	8.6239	8.00774	6.9556
15180	7.44875	8.70413	8.58852	7.96022	7.22379
15200	7.46911	8.58425	8.20246	7.89199	7.4302
15220	7.01578	9.15226	8.3387	7.89135	7.25881
15240	7.37447	8.69097	8.57711	8.19049	7.44496
15260	7.11959	9.02542	8.89597	8.11028	7.79457
15280	7.66861	8.83725	9.05337	8.60862	7.9132
15300	7.28926	9.15489	8.56672	8.31073	7.60317
15320	7.36054	9.33841	8.65542	8.49056	7.20061
15340	7.3345	8.94609	8.78425	8.30729	7.50555
15360	7.5635	8.97817	8.36731	8.54344	7.88474
15380	6.83791	9.36253	8.62151	8.04439	7.26804
15400	7.31414	9.02976	8.6913	8.62521	7.56222
15420	6.99454	8.99593	8.5294	8.40476	8.65218
15440	6.70669	9.43351	8.60586	8.43081	8.92135
15460	7.40866	9.09905	8.38967	8.58365	8.24737
15480	7.09552	9.05826	9.14672	8.59194	7.90007
15500	7.18452	9.04093	8.76151	8.47747	7.86161
15520	7.3731	9.27231	8.96907	8.44334	8.42548
15540	7.2451	9.07599	9.01555	8.25479	8.19899
15560	7.17827	8.99215	8.66454	8.26873	7.95796
15580	7.12376	9.21128	8.53958	8.5885	8.51676
15600	7.2561	9.34149	8.73617	8.05886	8.32176
15620	7.15275	8.86545	8.54113	8.16946	8.0234
15640	7.31155	8.93103	8.39555	8.12005	8.43975
15660	7.05344	9.58071	8.45184	7.98024	7.94546
15680	7.09327	9.55857	8.51106	8.11926	7.31555
15700	7.47149	9.31161	8.56674	7.60836	7.13266
15720	6.98172	8.8111	8.46881	8.14632	7.24066
15740	7.00454	8.83884	8.73735	8.38808	7.29154
15760	6.97955	9.02852	8.33397	8.26269	7.9028
15780	6.99791	9.08779	8.51624	7.74194	8.01854
15800	7.11015	9.07058	8.59777	7.82797	8.07688
15820	7.21915	9.58802	8.41877	8.38677	8.16062
15840	7.14702	9.07127	8.17273	7.95935	8.25715
15860	7.2218	8.79786	8.38854	7.94347	8.20161
15880	7.31187	9.41158	8.27073	8.15802	8.29986
15900	7.38842	9.14481	8.69181	8.31102	7.78656
15920	7.30774	9.38164	8.71692	8.27405	7.90627
15940	7.13648	9.00874	8.30971	8.11512	7.63676
15960	7.25477	9.25122	8.33289	7.81374	8.17203
15980	7.29077	8.82809	8.89472	8.39429	8.61248
16000	7.24628	9.51566	8.53893	8.09966	7.86817
16020	7.25323	9.4962	8.59417	8.23677	7.87955
16040	7.37365	9.29934	8.78543	7.77767	7.94794
16060	7.53137	9.49573	7.72988	8.30526	8.10601
16080	7.54336	9.30449	8.19913	7.97218	7.04314
16100	6.80115	9.73077	8.35975	8.36043	7.01064
16120	7.05228	9.51088	8.42267	8.62276	7.63225
16140	7.34448	9.05396	8.45507	8.29987	7.33458
16160	7.29764	8.82065	8.36841	8.34493	7.6811
16180	6.96219	9.34891	8.50328	8.25698	7.26429
16200	7.00301	9.2118	8.96437	8.12528	7.90731
16220	7.46796	9.10239	8.64118	8.00366	7.60965
16240	7.08173	8.9603	8.71647	8.15662	7.37933
16260	7.10544	9.60635	8.24998	8.81008	7.39114
16280	7.33023	9.18183	8.48877	8.60824	8.06233
16300	7.15456	9.15379	8.82696	8.76491	7.69723
16320	6.84957	8.7719	8.50292	8.20982	7.95677
16340	7.27122	9.35581	8.53359	7.86324	7.94818
16360	6.90993	9.56683	8.68136	8.22494	8.03149
16380	7.27113	9.36598	8.7099	8.31572	8.32267
16400	6.92886	9.2995	8.962	8.11814	8.16293
16420	7.19818	9.37783	8.5226	7.96652	7.82714
16440	7.27129	9.67884	8.38669	8.30039	7.87006
16460	7.477	9.45854	8.85718	8.02168	7.72191
16480	7.01383	9.50871	8.25359	8.38794	7.72646
16500	6.8909	9.26291	8.03884	7.5477	7.79674
16520	7.18096	9.44931	8.61124	7.99385	8.00995
16540	6.70632	9.11877	8.18314	8.15628	8.3458
16560	7.10334	9.06121	8.48859	8.23454	8.08353
16580	7.26441	9.21387	8.0672	7.91675	8.53622
16600	6.78576	9.24515	8.57401	7.21374	8.21347
16620	7.05228	9.49445	8.62645	7.6868	8.63276
16640	7.18037	9.19979	8.53822	7.70741	7.94928
16660	6.8491	9.21879	9.01274	7.48436	7.86351
16680	7.28355	9.14515	8.40276	7.55684	8.00438
16700	7.06502	9.26	8.17266	7.38093	9.00791
16720	7.12968	9.72685	8.46883	7.60585	8.62573
16740	7.09567	9.6122	8.30714	7.31035	7.68949
16760	7.57165	9.57169	8.76637	7.61954	7.71116
16780	7.28366	9.06076	8.72257	7.88337	7.49454
16800	6.86797	9.37529	8.42222	7.75802	7.93445
16820	7.04134	9.08197	8.25652	7.93727	7.91007
16840	7.05561	9.2632	8.82715	7.73829	7.31708
16860	7.41185	9.54338	9.01946	7.73112	8.36154
16880	7.51115	9.53433	8.85217	7.86227	7.18527
16900	7.69684	9.67391	9.02575	7.66995	8.01403
16920	7.41618	9.21842	7.84828	8.2144	7.2452
16940	7.50311	9.39409	8.98822	8.29424	7.24833
16960	7.83753	9.34955	8.53568	7.94889	7.59174
16980	7.14986	9.61875	8.81833	7.48165	6.99108
17000	7.29695	9.31799	8.86964	8.14859	7.74281
17020	7.32926	9.43165	8.64508	8.00301	7.84146
17040	7.43067	9.39756	8.47022	8.22603	8.10252
17060	7.4815	9.68304	9.10341	8.31698	7.74868
17080	7.17532	9.26013	8.667	8.2688	7.74021
17100	7.31604	9.40498	8.55858	9.1387	7.8057
17120	7.04348	9.40038	8.5702	8.6637	7.83578
17140	7.351	9.06862	8.49525	8.63191	7.71615
17160	7.17935	9.52768	8.62399	8.03654	7.91627
17180	7.17356	9.34015	8.74009	8.34495	8.06589
17200	7.48571	9.45837	8.89936	8.35507	7.80111
17220	7.60042	9.04157	8.28196	8.45615	7.73111
17240	6.95007	9.60012	8.79427	8.81236	7.57943
17260	6.9939	9.77763	8.97162	8.31849	7.85583
17280	7.05046	9.75316	8.61513	8.45784	7.79669
17300	7.49333	9.98852	8.38618	8.68992	7.68227
17320	7.28655	9.84487	8.44586	8.43034	7.83783
17340	7.39886	9.17508	8.20937	8.25607	7.42402
17360	7.4421	9.39411	8.52199	8.23939	7.71032
17380	7.37561	9.298	8.38749	8.56103	7.80486
17400	7.36678	8.9937	7.41903	8.00034	7.48997
17420	7.13018	9.34202	8.60027	8.33387	7.57939
17440	7.46309	9.37295	8.04833	7.8677	7.36991
17460	7.37265	9.30974	8.20392	8.56569	7.6914
17480	7.30772	9.54845	8.35911	9.26796	7.32968
17500	7.51694	9.80645	8.04967	9.1137	8.02674
17520	6.94633	9.44299	8.41431	8.62903	7.50866
17540	7.45243	9.75786	8.6263	8.62692	7.80821
17560	7.15094	9.65134	7.81778	9.32256	7.1367
17580	7.38107	8.5018	8.68483	9.08146	7.33193
17600	7.20548	9.34898	8.10234	8.56162	7.62971
17620	7.82485	9.61531	8.59234	8.11276	7.59187
17640	7.39404	9.43979	8.33109	7.50378	7.73769
17660	7.51179	9.87864	8.7125	7.55447	7.30652
17680	8.00989	9.39031	8.20235	7.91468	7.26649
17700	7.51186	10.1297	8.63275	7.98217	7.38766
17720	6.89922	9.78684	8.44885	7.63297	7.67842
17740	7.43593	9.78925	7.99415	7.97686	7.49949
17760	7.31082	10.0665	8.66203	7.8074	7.57773
17780	7.47253	9.54682	8.34616	7.50659	7.43924
17800	7.27451	10.056	8.86757	7.49033	7.67353
17820	7.34093	9.3446	9.08832	7.88686	8.12881
17840	7.21006	9.288	8.24617	7.71989	8.1457
17860	7.46576	9.16448	8.10099	7.66389	7.97222
17880	7.39258	9.58748	8.08864	7.33223	8.28875
17900	7.25436	9.54728	8.64594	7.58616	7.84217
17920	6.98574	9.37266	7.9798	7.86656	8.05971
17940	7.30196	9.61121	8.05205	7.62156	8.27352
17960	7.29275	9.54308	8.2839	7.64402	7.86712
17980	7.07876	9.05196	8.52636	7.57309	7.22627
18000	7.60956	9.05508	8.65033	7.42095	7.75037
18020	7.23312	9.11831	8.37292	7.22392	7.41225
18040	7.245	9.36533	8.17856	7.44136	7.81294
18060	7.32615	8.62125	8.67713	7.73146	7.57163
18080	7.38033	8.86416	8.35243	7.52601	8.06854
18100	7.13117	8.82428	8.42409	7.43462	7.73028
18120	7.00896	8.8974	8.6083	7.59442	7.80072
18140	7.46209	9.22001	9.0837	7.80186	7.40284
18160	7.4868	8.91166	8.53525	7.61923	7.84116
18180	7.14969	9.46942	8.17336	7.67811	7.97882
18200	7.05823	8.92404	7.98394	7.22113	7.95105
18220	7.17615	9.18881	8.66172	7.47575	7.13667
18240	7.01559	9.07217	8.80997	7.48447	7.55817
18260	6.95715	8.74546	8.83146	7.63069	7.68625
18280	7.04902	8.4407	9.03923	7.51688	7.46181
18300	7.21605	7.99997	9.00534	7.21243	7.446
18320	7.59589	7.89441	8.95262	7.15952	7.4933
18340	7.53934	8.18665	8.45969	7.13438	7.37224
18360	7.40696	7.86437	8.62223	7.5702	7.6955
18380	7.30669	8.20742	9.15579	7.73783	7.59375
18400	7.15751	7.35915	9.21236	7.4415	7.37863
18420	7.21835	7.48645	8.81389	7.56438	7.52468
18440	7.13428	7.54853	8.32857	7.36014	7.20752
18460	6.87377	7.39081	8.66301	7.58409	7.55621
18480	7.12558	7.26245	8.3226	8.47284	7.33558
18500	7.29669	7.54658	8.92952	6.79685	7.23593
18520	7.30802	7.95487	8.98228	7.20194	7.71464
18540	6.99822	7.89568	9.26125	7.61464	7.47782
18560	7.18995	8.05917	8.89601	7.49534	7.64567
18580	8.12281	8.01549	9.22122	7.06907	7.77189
18600	7.54712	8.17858	8.79371	7.6773	7.29839
18620	7.53837	7.87032	8.78949	7.96472	7.625
18640	7.38285	7.62522	8.63341	7.54403	7.7677
18660	7.3961	7.3864	8.87386	7.39398	7.71005
18680	7.87889	7.51595	8.77299	7.19916	7.78714
18700	8.03869	7.85257	9.01515	7.57584	7.67031
18720	7.82092	7.70396	9.04143	6.94349	7.85901
18740	7.70969	7.92081	8.7752	7.01521	7.27435
18760	7.82116	7.78064	9.12559	7.30011	7.6648
18780	7.80244	7.41475	8.17911	7.08446	7.21378
18800	7.63282	7.09298	9.1825	7.31573	7.69438
18820	7.17287	7.63336	8.97453	7.16498	7.76545
18840	7.80266	7.60071	9.03513	6.97314	7.80894
18860	6.99119	7.14992	8.97472	7.42077	8.07978
18880	7.73175	7.57329	8.9451	7.49199	7.80054
18900	7.46739	7.35333	9.03354	6.74478	7.72881
18920	7.3377	7.63156	8.31921	7.51006	7.61561
18940	7.43493	7.25341	8.23257	7.37591	7.75181
18960	8.10374	7.68445	8.80233	7.4215	7.25586
18980	8.12945	7.48878	8.66574	7.63225	8.09347
19000	7.77765	7.60136	8.64643	7.46885	7.85964
19020	7.68401	7.73311	8.83781	7.40674	7.88434
19040	7.35971	8.09111	8.57166	6.84889	7.86117
19060	7.84642	7.83033	9.12517	7.43365	7.60346
19080	7.72166	7.92601	8.8038	7.33211	7.63147
19100	7.80508	7.48947	8.93584	7.47438	7.37641
19120	8.0157	7.74957	8.84403	7.08819	7.59519
19140	7.43461	7.52399	8.72892	7.44945	7.92022
19160	8.14034	7.90345	9.16677	7.17199	7.47255
19180	7.90088	7.87718	9.28442	7.28117	7.57131
19200	7.70413	7.7241	9.05715	7.66794	7.87321
19220	8.05806	7.80053	8.82357	7.47478	7.79961
19240	7.64183	7.11812	9.07196	7.56513	8.27372
19260	7.87909	7.59138	8.89859	7.31129	7.89954
19280	8.074	7.78433	8.77745	7.47374	8.30807
19300	8.61772	8.23735	8.81137	7.06976	7.31134
19320	7.9973	7.97848	9.02148	7.31521	7.87086
19340	8.73505	7.84146	9.10918	7.43231	7.74452
19360	8.60705	7.89514	8.84661	7.75844	7.3649
19380	8.62899	8.08976	9.39605	7.95507	7.31373
19400	8.29784	7.66586	8.28982	7.55789	7.54437
19420	8.56143	7.83611	8.81397	7.57853	7.08755
19440	8.4367	7.89254	8.59353	8.09599	7.80551
19460	8.24189	8.49272	8.58361	7.40521	7.13605
19480	8.43431	7.5183	8.8721	6.96214	7.92319
19500	8.55302	7.8767	8.75789	7.45252	7.54632
19520	8.59198	7.92067	8.7081	7.32062	7.9033
19540	8.54316	8.03236	8.7112	7.41701	7.8525
19560	8.24234	8.15301	8.6085	7.66496	8.81113
19580	8.36078	7.72278	8.60196	7.18879	8.36494
19600	8.46085	7.45123	8.06861	7.6918	8.07703
19620	7.78187	7.40566	8.54302	7.53362	8.23783
19640	8.39928	7.67221	8.73175	7.79414	8.18946
19660	8.35321	8.09758	7.84971	7.71062	8.41594
19680	8.3843	7.87363	8.58347	8.00093	8.39684
19700	8.22494	7.87984	8.83841	7.60855	8.20815
19720	8.47091	7.63096	8.52767	7.49629	8.52677
19740	8.57042	8.27524	8.94856	7.18737	8.77313
19760	8.28951	8.52277	8.735	7.57443	8.4012
19780	8.10593	8.13017	8.2501	7.20903	8.21007
19800	8.29453	8.23524	8.71744	7.40709	8.25656
19820	8.44253	8.27317	9.05975	7.2827	8.20304
19840	8.31042	8.15589	8.68234	7.25441	8.33656
19860	8.71483	8.63612	8.52132	7.45858	8.09727
19880	9.11584	8.28499	8.93053	7.50013	7.92593
19900	8.44882	8.28674	8.93286	7.25022	8.08246
19920	8.45223	7.7151	8.7263	7.20339	8.12646
19940	8.4192	8.46819	8.95427	6.7312	7.99006
19960	8.69541	8.95424	8.75745	7.05981	8.03366
19980	8.38526	8.26844	8.7261	7.05653	8.6098
20000	8.04933	8.14658	8.64937	7.15086	7.81693
20020	8.22563	7.76416	8.5316	6.87909	8.16552
20040	8.08132	7.89488	8.85084	7.61527	7.84496
20060	8.35116	8.30318	8.96947	7.45314	8.12101
20080	8.15925	8.025	8.60964	7.58566	7.8914
20100	8.18608	7.80712	8.93877	7.60694	7.88909
20120	8.20551	8.23781	8.66214	7.80233	8.58635
20140	8.92873	8.13825	8.87513	7.76502	7.98552
20160	8.11305	7.8267	8.98922	7.39767	8.41986
20180	7.96476	8.14498	8.97127	6.91666	7.94675
20200	7.98338	8.03504	8.94574	7.23096	8.1761
20220	8.35321	8.5632	8.74369	7.39096	8.10114
20240	8.70215	8.4402	8.98228	7.12423	8.2381
20260	8.25933	8.10653	8.4789	7.24981	8.26256
20280	8.43802	8.27206	9.09467	7.216	8.16197
20300	8.07881	8.28207	8.62658	8.09628	8.29924
20320	8.78681	7.67727	9.35644	7.18794	7.99855
20340	8.19288	7.84778	8.79847	7.30518	7.95629
20360	8.25143	7.9385	8.38158	7.60635	8.06541
20380	8.5524	7.91874	8.65712	7.70343	8.40617
20400	8.51547	8.07318	8.90397	7.69676	7.98659
20420	8.31752	8.44033	8.28512	7.33664	8.47537
20440	8.10989	8.50043	8.57687	7.73512	8.38248
20460	8.21931	8.39821	8.62344	7.41744	8.04673
20480	8.24781	8.43234	9.09662	7.65817	8.25425
20500	8.46866	8.6234	9.02098	7.49499	8.48898
20520	8.43712	8.42114	8.60834	7.67284	7.5274
20540	8.75303	8.98782	8.77541	7.71338	7.96812
20560	8.68041	8.36541	8.94595	7.11966	7.9975
20580	8.52163	8.82021	8.91612	7.15018	8.27902
20600	9.38307	8.98842	8.39993	6.82014	8.49706
20620	8.57327	8.53823	8.43584	7.30838	8.25984
20640	8.50572	8.65161	9.13734	7.58826	8.24559
20660	8.52845	8.0511	8.48893	7.38584	8.51417
20680	8.93741	8.28727	9.33483	7.20287	8.02375
20700	8.71596	8.63163	9.08079	7.7313	8.57679
20720	8.48019	8.39588	9.16004	7.77918	8.45414
20740	8.48331	8.2351	9.11354	7.68319	8.38577
20760	8.19365	8.4593	9.35605	7.42949	7.59947
20780	8.59286	9.16295	8.43804	7.52686	8.18466
20800	8.68153	9.47965	9.31933	7.74375	8.12293
20820	9.15158	8.57122	9.22028	7.10539	8.41855
20840	8.67405	8.69187	9.32195	6.99164	8.10899
20860	8.41854	8.75037	9.20825	7.30144	8.18533
20880	8.48156	8.79609	9.27005	7.54254	7.93381
20900	8.68049	8.8443	9.23737	7.63333	8.0865
20920	8.92547	8.29826	8.34921	7.87536	8.68959
20940	9.19606	8.41089	9.36956	7.67816	8.31212
20960	9.05392	8.64813	8.82009	7.48538	8.50535
20980	8.80715	8.46649	8.90394	6.95742	7.76816
21000	8.88824	8.33708	8.81668	7.44731	7.83978
21020	9.11136	9.19509	8.82799	7.85031	8.11488
21040	9.15359	7.95193	8.86745	8.17258	8.14062
21060	8.98771	7.46529	8.78777	8.1442	7.83675
21080	8.99218	7.6373	8.69527	7.89375	8.14276
21100	9.35175	7.34281	8.81446	7.70958	8.09888
21120	9.52705	7.61918	9.00178	7.94763	7.90755
21140	9.09764	7.4415	8.86328	7.79579	7.89164
21160	9.11804	7.53709	8.75373	7.57542	7.98533
21180	9.44778	7.35741	8.82689	7.56685	8.21962
21200	9.07279	8.18066	8.85562	7.6281	8.40132
21220	8.86027	8.47967	8.92586	7.41626	7.86728
21240	9.25095	8.60549	8.87919	7.32018	8.07184
21260	9.10451	7.2964	8.88094	7.53564	8.11268
21280	9.35586	7.70415	9.28158	7.24661	8.0474
21300	9.00205	7.88776	8.85124	7.07576	8.22576
21320	9.42144	7.71554	8.41664	7.50919	8.0785
21340	9.59802	7.36911	8.82846	7.53457	8.22024
21360	10.0243	7.43727	8.73612	7.45976	7.96523
21380	9.95952	7.70239	8.99873	7.86248	8.46892
21400	9.42899	7.54516	9.01605	7.03066	8.12528
21420	9.43014	7.73284	8.92138	7.64048	8.12429
21440	9.34378	7.43996	8.37236	6.97831	8.04657
21460	9.30443	7.11799	8.90838	7.8458	8.26295
21480	9.37227	7.81036	8.66433	7.32705	7.62155
21500	9.30345	7.58568	8.6044	7.71337	8.11723
21520	9.95437	8.13817	8.56053	7.30547	8.09951
21540	8.63921	7.21399	9.07414	7.36161	8.06419
21560	9.39092	7.74407	8.67458	7.68684	7.94021
21580	10.0095	7.30505	9.00561	7.56349	7.77907
21600	9.44056	7.84986	8.73156	7.22523	7.7651
21620	9.30652	8.2975	9.26739	7.66001	7.91253
21640	9.12991	7.59787	8.91611	7.24944	7.94899
21660	9.51233	7.62932	8.74797	7.97837	7.66053
21680	9.56612	7.50312	8.74556	7.38124	7.77737
21700	9.47142	8.30785	9.11986	7.49275	7.81484
21720	9.47727	7.27832	9.22882	7.71004	7.65287
21740	9.69862	7.70355	9.37387	7.75658	8.07693
21760	10.3018	8.1862	8.83902	7.28891	7.74027
21780	9.75769	8.46788	8.97817	7.93662	7.86958
21800	9.67258	7.76661	9.20193	8.27461	8.18668
21820	9.96998	8.06959	8.79205	7.42641	7.62672
21840	9.78608	7.83638	8.57544	7.69002	8.16141
21860	9.78369	7.71705	8.91618	7.73783	7.83692
21880	9.78392	7.46135	9.18383	7.36467	7.91391
21900	10.0491	7.83226	8.6316	7.56687	8.12952
21920	9.47946	7.63691	8.65142	7.74566	8.4696
21940	9.44502	7.36579	8.6185	7.8024	8.55222
21960	9.61418	7.35487	9.07212	8.18413	8.44467
21980	9.99897	7.86756	9.08942	7.49229	8.39178
22000	9.46312	7.41913	8.99138	8.29324	8.37468
22020	9.65298	7.34784	8.63218	7.96488	8.04466
22040	9.6355	7.29578	8.53357	7.74695	8.15564
22060	9.47206	8.13506	8.71639	7.35486	8.53418
22080	9.37402	7.71469	8.52858	7.19287	8.33179
22100	9.27818	8.04479	8.77917	7.14088	8.24097
22120	9.60679	8.76977	9.03487	7.74196	8.11879
22140	9.44744	7.64583	8.81341	7.89993	7.79569
22160	9.26611	8.54406	8.67379	7.01738	8.23646
22180	9.41393	7.28905	8.54071	7.52544	8.35259
22200	9.72176	7.56483	9.07686	7.72804	8.62582
22220	9.85539	7.52094	8.99254	7.33803	8.28932
22240	9.82655	8.19755	9.16139	7.33712	8.07934
22260	9.55475	7.41901	9.11144	7.26558	8.30515
22280	9.52398	7.39417	9.07089	7.44454	7.96506
22300	9.23148	7.41152	8.80035	7.59747	7.91537
22320	9.79635	7.25527	9.32969	7.73632	8.43193
22340	9.69723	7.52258	9.00917	7.96371	8.46706
22360	9.50325	7.31081	8.64836	7.25133	8.2746
22380	9.91575	6.92638	9.07623	7.93931	8.08726
22400	9.35851	7.29089	8.80511	7.59194	8.51391
22420	9.58381	7.3596	8.70813	7.50373	8.15791
22440	9.25847	6.80235	8.63479	7.12571	8.51135
22460	9.51163	7.12366	8.86352	7.09411	8.61245
22480	10.0524	7.46637	8.84741	7.59118	8.25172
22500	9.77677	7.6367	9.23271	7.9779	8.36145
22520	9.8265	7.43646	8.98441	7.46054	8.3316
22540	9.9936	7.54763	9.09677	7.58595	8.36151
22560	9.61605	8.22879	9.17595	7.48307	8.44959
22580	9.35894	7.82749	8.9052	7.21076	8.672
22600	9.13388	7.39682	8.80325	7.62908	8.09361
22620	9.81147	8.9883	8.67854	7.22628	7.97647
22640	9.14635	8.08179	8.83965	7.58271	8.49306
22660	9.51036	7.7891	9.2061	7.23566	8.04821
22680	9.67865	8.21688	8.36833	7.43021	7.95565
22700	9.47698	8.57275	9.02942	7.40687	6.90334
22720	9.78917	8.49143	8.67079	7.24606	6.93234
22740	9.1906	7.76136	8.80271	7.03891	7.40808
22760	9.78946	7.83552	7.99488	7.22245	7.86618
22780	9.63913	7.45423	8.46441	7.36331	7.82501
22800	9.66642	8.08586	8.43312	7.36027	7.45497
22820	9.62147	7.50018	8.47226	7.53061	7.42236
22840	9.80782	7.42353	8.87401	7.57745	7.18152
22860	9.33488	7.48321	8.71044	7.2709	7.61703
22880	9.76036	7.33971	8.39797	7.50306	7.96194
22900	9.5116	7.03087	8.63754	7.47507	7.47959
22920	9.31569	7.51936	8.34625	7.37887	7.96795
22940	9.59485	7.11652	9.0282	7.63993	8.19653
22960	9.6135	7.43256	8.45731	7.12326	7.83946
22980	9.56583	7.49499	8.29028	7.08992	7.99542
23000	9.57559	7.59717	9.1076	7.04214	7.89765
23020	9.85343	7.58557	8.34584	7.57118	7.53463
23040	9.69306	7.50805	8.5976	7.04793	7.88389
23060	9.93785	7.48656	8.66004	7.36134	7.27832
23080	9.62005	7.84983	8.93208	7.64263	7.53984
23100	9.29241	6.95823	8.80065	7.24752	7.56348
23120	9.70909	7.16647	8.87145	6.89281	7.55285
23140	9.85032	7.43066	8.63852	6.64352	7.65604
23160	9.57378	7.81149	8.61494	7.28862	7.72213
23180	9.59135	7.28915	8.12282	7.27708	7.83315
23200	9.60788	7.82959	8.30117	6.99282	7.50185
23220	9.8464	7.45333	8.34094	7.16139	7.88333
23240	9.49759	7.18294	8.57746	7.40811	7.30957
23260	9.79906	7.15471	8.04921	7.30259	7.34525
23280	9.84316	7.35592	8.04353	7.31671	7.52649
23300	10.0351	6.94816	8.18689	7.68554	7.37497
23320	9.97335	7.80785	7.97742	7.12777	7.41716
23340	10.0031	7.39798	8.30399	7.92274	7.45008
23360	9.72667	7.7796	8.67157	7.64425	7.81767
23380	10.0514	7.6495	8.26894	7.28127	7.57499
23400	10.1251	7.30477	8.01331	7.34124	8.07023
23420	9.58844	7.57574	8.33625	7.35121	7.78152
23440	9.9465	7.67793	8.19103	6.8587	7.79863
23460	10.1381	7.9196	8.37867	7.48408	7.85438
23480	10.068	8.02834	8.25233	7.31656	8.02429
23500	9.92167	7.098	8.6801	7.39717	7.65961
23520	9.6833	8.00014	8.4653	7.60162	7.5947
23540	9.72387	8.51519	8.42487	6.99563	7.4143
23560	9.514	7.15812	8.35322	7.63231	7.61254
23580	9.63429	8.24723	8.32957	7.76591	7.4072
23600	9.33513	7.86873	8.44376	7.91665	7.63785
23620	9.79711	7.97747	8.16894	7.48581	7.77356
23640	9.49699	8.08346	8.52338	7.49865	7.70997
23660	9.85331	7.97357	8.76047	7.93055	7.53465
23680	9.56262	7.57581	8.39849	7.45968	7.49374
23700	9.48372	7.7631	8.289	7.60174	7.31113
23720	9.61168	8.01627	8.85466	7.38273	7.47462
23740	9.55656	7.4218	8.68979	7.21837	7.42647
23760	9.62058	7.76094	8.6064	7.83117	7.45404
23780	9.33303	7.72298	8.42721	7.43571	7.48094
23800	9.21457	7.45697	8.2272	7.49858	7.76335
23820	9.68907	8.23082	8.13889	7.43314	8.40543
23840	9.38271	8.01486	8.8395	7.50195	7.40605
23860	9.76418	8.35927	8.82133	7.94674	7.61199
23880	9.8609	7.33545	8.67649	7.99561	7.91694
23900	9.7505	8.08032	8.48145	8.1243	7.73405
23920	9.61465	7.9768	8.94199	7.59035	8.12358
23940	9.58827	7.74062	8.56395	7.56125	7.9774
23960	9.39721	7.97825	8.39557	7.42533	7.57776
23980	9.31761	7.58237	8.1154	7.25789	7.91426
24000	8.85246	7.74469	8.36784	7.64439	8.23468
24020	9.66292	8.42587	7.68139	7.79746	7.83756
24040	9.83601	7.84645	7.69739	7.6951	7.95793
24060	9.64641	7.57131	8.58475	7.6714	7.67368
24080	9.56779	7.41202	7.99699	7.70628	7.85986
24100	9.73933	7.90864	8.87869	7.60003	8.00374
24120	9.48159	7.19328	8.61176	6.54519	7.56893
24140	9.27914	7.3078	8.4565	7.24939	8.37678
24160	9.46776	7.33492	8.05399	7.5367	8.28261
24180	9.97255	6.95984	8.93595	6.99624	8.49434
24200	9.77972	7.61032	8.37573	7.49895	7.95476
24220	9.46556	7.88306	8.947	7.14233	7.94405
24240	9.91674	7.62878	8.7496	7.23605	7.56894
24260	9.4728	7.68829	8.21005	7.62394	7.8056
24280	9.02566	7.60713	8.36622	7.3719	8.05512
24300	9.28064	7.46251	8.46524	7.29377	7.67837
24320	9.5268	7.8412	8.58934	6.51905	7.67343
24340	9.67344	7.65052	8.8748	6.80655	7.72943
24360	9.35625	7.49868	8.14623	6.70216	7.99405
24380	9.42005	7.08355	8.4824	6.70087	8.09458
24400	9.47693	7.77331	8.29786	6.91657	7.61017
24420	9.52384	7.62917	8.55909	6.92843	7.96731
24440	9.59572	7.79473	8.61589	6.99887	8.17393
24460	9.1905	7.35577	8.90613	6.71145	7.92733
24480	9.6099	7.61272	9.26049	6.84277	7.95018
24500	9.37063	7.80885	8.03175	6.98949	8.06068
24520	8.90055	7.62014	8.91842	6.78931	7.90687
24540	9.65892	7.75736	8.36737	6.74771	7.70769
24560	9.90242	7.58579	8.5299	7.03403	7.81721
24580	9.38102	7.71908	8.53202	7.28477	8.24849
24600	9.67122	7.32712	8.16267	7.43374	8.08764
24620	9.33641	7.28618	8.41738	7.58974	7.87207
24640	9.61559	7.91195	8.53023	7.62277	8.08651
24660	9.70758	8.17187	8.63701	7.32011	8.09398
24680	9.60369	7.48482	8.69064	7.09465	7.80655
24700	9.53384	7.93237	8.43812	7.18693	7.90018
24720	9.55737	7.49633	8.14696	7.23127	7.85067
24740	9.30971	7.16782	8.23983	6.75493	8.0191
24760	9.33237	7.1623	8.71796	7.37165	8.14555
24780	9.49669	7.29434	8.2268	6.37992	7.73503
24800	9.46637	7.31116	8.61299	6.95421	8.38849
24820	9.55926	7.62637	8.48541	7.02937	8.04564
24840	8.91764	7.92049	8.66919	7.00658	7.4081
24860	9.19259	7.59065	8.401	6.66351	8.3345
24880	9.47442	7.31335	7.95368	7.92334	7.97523
24900	9.63282	7.36371	8.35236	6.97427	8.06599
24920	9.0214	7.68049	8.40993	8.03209	7.83493
24940	9.57057	7.19804	8.43758	8.46193	7.41588
24960	9.42802	7.13984	8.71628	7.55846	7.9795
24980	9.61065	6.99193	8.06741	7.02987	7.82241
25000	9.45835	7.90268	8.56296	7.10353	8.21287
25020	8.8101	7.27724	8.15353	7.51062	7.6946
25040	9.17245	7.27906	8.06104	7.33407	7.97367
25060	9.11053	7.06812	7.80948	7.60099	8.21078
25080	9.91994	7.25039	8.19268	7.51697	8.0785
25100	8.87628	7.45313	8.36949	6.84646	8.315
25120	9.6786	7.61185	7.68581	7.31135	7.85966
25140	9.20098	7.84475	8.03811	7.11257	8.03477
25160	9.09013	7.62573	7.92295	6.77074	7.90066
25180	9.25381	7.00596	7.98289	7.02871	8.27749
25200	8.59318	7.46232	7.11781	6.89742	7.87918
25220	8.99053	7.36504	6.89404	7.23354	7.8777
25240	9.02955	7.31438	7.46625	7.0223	7.93378
25260	9.12096	7.35229	7.58444	7.1546	7.40521
25280	8.74659	7.16284	7.38836	7.04835	7.78809
25300	9.06895	7.24244	7.26965	7.19366	7.27155
25320	9.01615	7.22885	7.05842	7.63401	8.05707
25340	9.28752	7.06475	7.44758	6.89502	8.03511
25360	8.74918	7.26476	7.21378	7.43228	7.85023
25380	9.43538	7.21742	7.12666	7.29752	7.8555
25400	9.92456	6.94615	6.96782	7.50454	8.12599
25420	9.12989	7.3995	6.70089	8.02246	8.50187
25440	10.0975	7.4544	7.10241	7.56747	7.74634
25460	10.1294	6.95581	7.55949	7.28009	7.89084
25480	9.53826	7.21863	7.67706	7.5309	7.72441
25500	9.74019	7.52741	8.21188	7.59247	8.25145
25520	9.86156	7.5368	7.50079	7.35518	8.17466
25540	9.87286	7.51915	7.36577	7.23404	8.87513
25560	9.88415	7.03779	7.53055	7.68581	8.29122
25580	9.37074	7.31909	6.91623	7.37515	8.43512
25600	9.65702	7.21865	7.40715	7.44606	8.35216
25620	9.77572	7.55139	7.35372	7.38603	7.58431
25640	9.51182	7.28365	7.25513	7.29436	8.28148
25660	9.39888	7.24605	7.45252	7.20042	8.14101
25680	9.34472	8.17267	7.54718	7.46711	7.60031
25700	9.01893	8.10677	7.88907	7.21048	8.07408
25720	9.22476	7.73505	7.27981	7.63386	7.64217
25740	9.66135	7.8116	7.32874	7.34349	8.02448
25760	9.78831	8.3731	7.40442	7.19471	7.16193
25780	9.47431	7.59392	7.74847	7.35306	8.04239
25800	8.96797	7.76285	7.0952	7.31894	7.66751
25820	9.51853	7.58011	7.32625	7.5867	7.55099
25840	9.35349	7.25071	7.88314	7.61227	7.57764
25860	9.49636	7.58016	7.68932	7.3811	7.36803
25880	9.4863	7.29596	7.41035	7.31089	7.34247
25900	9.12167	7.81687	7.78015	7.51901	8.17828
25920	9.03222	7.42326	8.06701	7.13573	7.82234
25940	9.36787	7.47678	7.56935	7.56054	7.95856
25960	9.12489	8.01556	7.5897	7.48043	7.82127
25980	9.21026	7.65691	8.17649	7.1026	8.00244
26000	9.15896	7.53828	7.58939	7.08551	7.4687
26020	9.21082	7.79662	7.46799	7.27527	7.36942
26040	9.30956	7.20887	7.68325	7.56835	7.95672
26060	9.19617	7.2884	7.46388	7.94763	7.18119
26080	9.06017	7.14404	7.50854	7.6555	7.6726
26100	9.31209	7.78469	7.65177	7.41519	7.05384
26120	9.2234	7.23492	7.1629	7.44206	7.90476
26140	9.47804	7.17649	7.56222	7.36989	7.70584
26160	9.61141	7.4664	7.24161	7.24976	7.87537
26180	9.07869	7.34877	7.12735	7.06858	7.56494
26200	9.21085	7.47961	7.4623	7.15664	8.1754
26220	8.74437	8.07365	7.57694	7.41953	7.72529
26240	9.01417	7.4163	7.15352	6.89694	7.57057
26260	9.18635	8.06554	6.99379	6.99718	7.95461
26280	9.13934	7.86057	7.10996	6.92643	7.68697
26300	9.64537	7.87158	7.68431	7.06213	7.67448
26320	9.00389	7.61446	7.44331	6.52771	7.51766
26340	9.16678	7.74106	8.25117	7.15397	7.88422
26360	9.22615	7.75463	7.44372	7.15573	7.62126
26380	9.64216	7.81454	7.60927	7.4298	6.84292
26400	8.48942	7.69491	7.39372	6.99753	6.86882
26420	8.91691	7.91722	7.06792	7.63441	6.48424
26440	8.92473	7.82992	7.60286	7.17194	6.35206
26460	9.37649	8.0362	7.50285	7.35864	5.90713
26480	9.10722	7.69799	7.13352	7.10976	7.03323
26500	9.52868	7.80796	7.54033	7.11279	7.61613
26520	9.10635	8.26995	7.71099	7.31092	7.71336
26540	8.84119	8.06252	7.41348	7.62192	7.70385
26560	9.24385	7.88886	8.61482	7.72811	7.75084
26580	9.25843	8.14298	8.31995	7.25097	7.21935
26600	9.12592	7.61049	7.79275	7.68174	7.23338
26620	9.14052	7.56007	7.10595	7.3895	7.43738
26640	9.36084	8.07396	8.39505	7.27559	7.44138
26660	9.65666	7.71748	7.9094	7.52673	7.77576
26680	9.84085	7.89372	7.90496	7.389	6.26694
26700	9.50884	7.37407	7.35398	7.08582	6.39224
26720	9.05718	7.87113	7.27764	7.30443	6.9403
26740	9.21093	8.15601	7.06861	6.91017	7.2691
26760	9.2927	8.28701	7.36594	7.28178	7.96171
26780	9.9133	8.05251	7.71879	7.74939	7.75185
26800	9.71645	7.45111	7.16598	7.12779	7.31395
26820	9.39403	8.3855	7.0561	7.2575	7.50654
26840	9.62445	8.11526	7.08106	7.48307	7.86662
26860	9.55898	8.57334	7.37068	7.47215	7.7681
26880	9.79528	8.61809	7.47225	7.26746	7.96086
26900	9.96435	8.66543	6.90937	7.69703	7.7519
26920	9.4354	8.54325	7.34338	6.8978	7.49199
26940	9.35558	8.64422	7.16423	6.83689	7.45249
26960	9.59	8.58541	7.23039	7.37179	8.03612
26980	9.69619	7.64326	7.45843	7.18018	7.51703
27000	9.43586	7.57751	7.04501	7.23793	7.21369
27020	9.84011	8.49466	7.22519	7.4915	7.34395
27040	9.21935	7.85065	7.51627	6.76222	6.9402
27060	9.18817	7.90313	7.7336	7.00264	7.52672
27080	9.26071	8.45331	7.03559	6.72376	7.43105
27100	8.99654	8.63262	7.54642	7.3964	7.72344
27120	9.53445	7.92965	7.45937	7.15322	7.46455
27140	9.15871	8.25947	7.21035	7.43686	6.86081
27160	9.92328	8.25316	8.31489	7.42286	6.86755
27180	9.33726	8.89813	7.44587	7.30183	6.93503
27200	9.28623	8.11095	7.36803	6.82913	6.43608
27220	9.60273	8.7017	7.40849	7.08964	6.52468
27240	9.69321	8.57554	7.66254	7.37968	6.65309
27260	9.89441	8.70547	7.64987	7.14644	6.87798
27280	9.33394	8.41754	7.27196	6.8949	7.1311
27300	9.20709	8.2702	7.20245	7.0536	7.36382
27320	9.24975	8.29647	7.22566	7.31736	6.46612
27340	9.38294	8.6844	7.67811	7.07608	7.65115
27360	9.46757	8.85651	7.20003	6.94974	7.563
27380	9.69851	8.49994	7.26437	7.12898	7.49
27400	9.42374	8.66958	7.27485	7.21553	7.57698
27420	9.68403	8.18932	7.66086	7.61721	7.36374
27440	8.59558	8.41304	7.76879	8.16889	7.70486
27460	9.51848	8.71485	7.97693	7.63903	7.74392
27480	9.73385	8.76531	7.65321	7.65165	7.74662
27500	9.96077	8.67745	7.69898	7.56857	7.42308
27520	9.80113	8.5936	8.13635	8.26761	7.7837
27540	10.0081	8.55687	7.75175	7.46288	7.39625
27560	9.35732	8.28382	8.13992	7.51689	7.4674
27580	9.74532	8.41885	7.78864	7.52589	7.51875
27600	9.41064	8.16203	7.94245	7.62043	7.2641
27620	9.14064	8.80709	7.94214	7.47112	7.77215
27640	9.77219	8.47866	8.04387	7.69293	7.64828
27660	9.66728	8.43497	7.82313	7.17205	7.50672
27680	9.60946	8.26093	6.9349	7.31912	7.80895
27700	9.65516	8.639	7.50832	7.47898	7.80049
27720	9.57058	8.36265	7.93338	7.59748	7.43481
27740	9.7068	8.60187	7.48709	7.757	7.66336
27760	9.50945	8.49388	7.97594	7.2937	7.52592
27780	9.46045	7.67718	7.21779	7.57149	7.7521
27800	9.40589	7.75239	7.24862	7.15481	7.3755
27820	9.54951	8.35135	7.3625	7.23844	7.51679
27840	9.88767	7.99251	7.83303	7.45005	7.78616
27860	9.18957	7.71087	8.73111	7.04489	7.54135
27880	9.73993	8.16526	8.10866	7.75114	7.4813
27900	9.34902	8.39668	8.64121	7.24576	6.5706
27920	9.3716	7.8862	8.93498	7.55761	7.09662
27940	9.42572	7.86456	8.63817	7.59028	7.46854
27960	9.57333	8.1991	8.67037	7.45428	7.14149
27980	9.45307	8.21917	8.66539	7.48257	7.6025
28000	9.82479	8.66967	8.66092	7.59341	7.30159
28020	9.31073	8.7004	8.46629	6.98236	7.48627
28040	9.1252	7.9468	8.31958	7.11964	7.46203
28060	9.29627	8.0199	8.41291	7.52934	7.80667
28080	9.8917	8.53477	8.54789	7.39938	7.41634
28100	9.32215	8.40564	8.92266	7.82166	7.64013
28120	9.53771	8.1159	7.87159	8.01703	7.69098
28140	9.31183	8.78194	8.53412	7.69324	7.27182
28160	9.7945	8.74545	9.15225	7.21877	7.36851
28180	9.83623	8.31816	8.94489	7.73674	7.48713
28200	9.43156	8.58187	9.18937	7.35259	7.44295
28220	9.20514	7.90404	9.10674	7.98344	7.64175
28240	9.27821	8.30372	9.03391	7.66331	7.80624
28260	8.79827	8.51292	9.45055	7.77226	7.34509
28280	8.64879	8.43167	9.48654	7.09105	7.80243
28300	9.55086	8.12946	8.81258	7.00516	7.63778
28320	9.87166	8.40657	8.66724	7.08929	7.72248
28340	9.82475	8.30219	9.4859	7.33794	7.71861
28360	9.72442	8.50672	8.96546	7.47495	7.95846
28380	9.45059	8.48718	9.03565	7.16596	7.45849
28400	9.31731	8.39024	9.16706	7.8946	7.39659
28420	8.91775	8.3057	9.18033	7.5952	7.59063
28440	9.33159	8.93914	8.52538	7.33127	7.47076
28460	9.23293	8.27129	9.12834	7.01686	7.4278
28480	9.3298	8.61031	9.09922	7.18436	8.53485
28500	9.4369	8.9168	9.03032	7.65676	7.17969
28520	9.20974	8.31705	9.00528	7.46142	7.837
28540	9.26026	8.449	8.44457	7.04577	7.59298
28560	9.06557	8.58634	8.97877	7.54373	7.42647
28580	9.51492	8.59049	8.50371	7.50111	7.6891
28600	9.21758	8.20179	8.59255	7.30619	7.80448
28620	8.94097	8.46993	8.48998	6.78808	7.48478
28640	9.73632	8.97156	7.77801	7.39871	7.5925
28660	9.09801	8.36421	8.49355	7.32232	7.48119
28680	9.16281	8.69695	8.7896	7.54238	7.35922
28700	9.47895	8.43095	9.08043	7.24869	7.29722
28720	9.49736	8.46495	9.07061	7.18586	7.50792
28740	9.37281	8.52482	8.79559	7.56208	7.72334
28760	9.07391	8.3717	8.70285	7.25951	7.69118
28780	9.6778	7.90811	8.79945	7.31641	7.35005
28800	9.2768	8.13974	8.45407	7.16995	7.37542
28820	9.11295	8.31448	8.5563	7.4813	7.54861
28840	8.99152	7.99843	8.57826	6.92958	7.65126
28860	9.12804	8.3384	8.64858	7.5142	7.5914
28880	9.00646	8.70848	8.82194	7.13662	7.80019
28900	9.41081	9.14292	9.28473	7.36837	7.74887
28920	9.4382	8.36896	8.38489	7.48425	7.41076
28940	8.71974	8.80306	8.78461	7.17496	7.51792
28960	9.50591	8.54411	8.70831	7.28577	7.673
28980	9.37703	8.55958	8.80867	6.91072	7.27199
29000	9.35993	8.73668	8.84511	7.10464	7.90921
29020	9.04124	8.97832	8.77921	7.09487	7.83469
29040	9.17647	8.98763	8.42917	6.92849	7.37685
29060	9.43023	8.77685	8.9827	6.55576	7.57298
29080	9.29093	8.86229	9.26854	7.19579	7.29459
29100	9.35668	8.29053	8.96147	7.70133	7.34115
29120	9.62989	8.40138	9.36729	7.82677	7.56238
29140	9.46107	8.89589	8.31368	7.18232	7.5937
29160	9.65634	8.19284	9.39354	7.0438	7.89223
29180	10.1614	7.98071	9.25881	6.96171	8.04163
29200	9.81228	8.56929	9.29396	7.16591	7.77323
29220	9.92175	8.58033	9.05111	7.23204	7.35889
29240	9.83093	8.67738	9.24049	7.04798	7.57547
29260	9.24508	8.85675	9.34959	7.30849	7.82265
29280	9.56721	8.67791	8.72088	7.28346	7.41882
29300	9.83751	8.82301	8.91057	7.36242	7.40957
29320	9.43786	8.80667	8.96569	6.91027	7.5706
29340	9.63276	8.46575	9.04158	7.58851	7.141
29360	9.40712	8.41231	9.05757	7.17282	6.83268
29380	9.30479	8.6844	8.93308	7.79009	7.41928
29400	9.16684	8.59289	8.86476	7.48214	7.44929
29420	9.1773	8.69538	8.7246	7.32426	7.3391
29440	9.15785	8.45463	9.06436	7.61843	7.16035
29460	8.81507	8.27072	8.68453	7.55857	7.84249
29480	9.63318	8.437	8.66658	7.44822	7.42948
29500	9.14266	8.59371	8.64233	6.96191	7.55405
29520	9.22441	8.02783	8.67852	6.86687	7.40983
29540	9.30992	8.59536	8.87555	7.37393	7.51475
29560	9.39649	8.55196	8.9105	7.38977	6.94533
29580	9.45271	8.62042	8.66677	7.35224	7.1743
29600	9.44191	8.8682	8.71813	7.05614	7.5525
29620	9.14301	8.24674	8.29908	7.04851	7.6854
29640	9.29026	8.73389	8.85587	7.3273	7.45614
29660	9.56844	8.36518	8.69653	7.37451	7.36453
29680	9.12829	8.69465	8.98045	7.14357	7.53065
29700	9.5675	8.05956	9.21821	7.12956	7.63258
29720	9.56208	8.48792	8.89331	7.63047	7.35842
29740	9.39807	8.69159	9.44862	6.91873	7.5942
29760	9.38555	8.60346	8.73048	7.00297	6.8657
29780	9.3457	8.91949	8.89504	7.11543	7.34699
29800	9.50474	8.32679	8.57522	7.44896	7.42664
29820	9.4543	8.65681	8.87165	7.72455	7.38215
29840	9.81885	8.20373	8.80708	7.18641	6.86174
29860	9.88817	8.28206	8.0879	7.22672	7.27367
29880	9.42755	8.52567	8.95203	7.52642	6.44829
29900	9.97833	8.42636	8.61151	7.19223	7.11819
29920	10.142	8.36631	8.77836	7.53027	7.30259
29940	10.2254	8.56151	8.80179	7.51106	7.45572
29960	9.68004	8.55177	8.91317	7.00433	7.56765
29980	9.8838	8.38531	8.84669	6.82566	7.6202
30000	10.2923	8.01412	8.89715	6.73046	7.91426
30020	10.1325	8.86876	8.7332	6.28663	7.92482
30040	9.59098	8.30695	8.82836	6.76903	7.79115
30060	10.0773	8.92347	8.86667	6.6853	7.87393
30080	9.69848	8.4076	8.93339	7.02705	7.68296
30100	9.31584	8.49958	8.91799	6.52894	7.94843
30120	9.72788	8.30127	9.29767	6.20341	7.45886
30140	9.60955	8.40114	9.24488	6.51649	7.95181
30160	9.26301	8.68173	9.09559	7.0281	7.4721
30180	9.72135	8.80833	9.09764	6.63089	7.53796
30200	9.76297	8.39879	8.82029	7.48277	7.59609
30220	10.1665	8.36789	8.9803	6.81611	7.7
30240	9.74818	8.46079	9.37927	7.41656	7.57158
30260	10.1796	8.94479	9.16547	7.54022	7.56741
30280	10.424	8.60061	9.04028	7.51661	7.93538
30300	9.91338	8.39157	9.33231	7.40807	7.23492
30320	10.1161	8.22511	8.96468	7.63692	7.33104
30340	9.9512	8.19961	8.93323	7.7608	7.20054
30360	9.7921	8.5099	9.41615	7.12739	7.35727
30380	10.1465	8.48217	9.04176	7.39847	7.32308
30400	10.0914	8.83109	8.9449	7.17997	7.24886
30420	9.85461	8.73069	9.31991	7.22408	8.1236
30440	10.0059	8.49524	8.59747	7.59305	7.44564
30460	9.99914	7.98565	8.57759	7.86185	7.69748
30480	9.99944	8.24671	9.22851	7.23691	7.32882
30500	9.82729	8.46841	8.65196	6.94845	7.50277
30520	9.74631	8.55594	8.89969	7.06913	7.14133
30540	9.06695	8.56839	8.70579	7.22916	7.15266
30560	9.44445	8.17611	9.24287	6.73748	7.34984
30580	9.78439	8.65967	9.11876	7.28251	7.99126
30600	10.2284	8.3831	8.81033	7.264	7.55306
30620	9.77931	8.18536	8.39972	7.48113	7.82249
30640	9.88433	8.24352	9.27097	7.02318	6.94825
30660	10.3129	9.00008	9.09737	6.63961	7.36959
30680	10.0306	8.21922	9.32748	7.72303	7.28751
30700	9.93299	8.44965	8.59451	7.40923	6.73926
30720	9.61166	8.21931	9.34583	7.20756	6.83435
30740	9.50648	8.47693	9.36077	7.3036	7.58692
30760	9.57707	7.95046	9.0553	7.17769	7.83383
30780	9.68258	8.46123	8.60686	7.00489	7.59579
30800	9.89337	8.47952	8.65393	7.2781	7.1492
30820	10.0343	7.82698	8.78142	6.95486	7.80753
30840	10.0443	8.40321	8.17824	7.03072	7.50228
30860	9.7207	8.43052	9.43786	6.97322	7.51504
30880	9.71959	8.54487	8.79209	7.60631	7.55841
30900	9.71269	8.48253	9.19144	7.21248	7.56133
30920	9.37275	8.20405	8.96996	6.60714	7.38309
30940	9.83464	8.80057	9.07817	7.23059	8.31824
30960	9.44698	8.12855	8.98104	6.82816	7.65163
30980	9.68313	8.34775	8.78879	7.44967	7.40525
31000	9.4383	8.58268	8.96912	7.13801	7.58219
31020	9.63893	8.53808	9.02672	7.23229	7.5898
31040	9.36981	8.51094	9.00939	6.71597	7.36383
31060	9.84371	8.98705	9.50535	6.92509	7.10514
31080	8.93712	8.59323	9.25967	6.61542	6.96963
31100	9.36076	8.38174	9.02407	7.06621	7.53235
31120	9.32459	8.74173	9.34548	7.16844	6.99357
31140	9.50913	8.42857	8.71143	7.07289	7.24576
31160	9.07274	8.72489	9.23823	7.05846	7.64068
31180	9.14636	8.12415	8.95849	7.14765	7.81765
31200	8.53473	8.42477	8.88326	7.27596	7.38037
31220	8.77899	8.25233	8.79913	6.99042	6.90331
31240	9.12325	8.00106	8.93675	7.51722	7.87805
31260	8.53552	8.24674	8.96158	6.56982	7.88386
31280	8.83979	8.31739	9.06397	6.95311	7.86869
31300	8.96446	8.52733	8.30168	6.8785	7.50141
31320	8.6327	8.54012	8.34029	7.09362	7.2974
31340	9.03152	8.44649	9.12078	6.82228	7.81133
31360	8.67545	8.09125	8.5202	6.99109	7.66776
31380	8.49394	8.1493	8.70634	7.8083	7.16018
31400	8.9036	8.19048	8.8442	7.43254	7.37443
31420	8.83872	8.23728	8.5824	7.33875	7.66962
31440	8.93833	8.10751	8.57008	7.33716	7.64871
31460	8.72342	8.54957	8.90633	7.10324	7.47156
31480	8.82421	8.78215	8.80947	6.89708	7.51599
31500	9.01266	8.63998	8.88716	7.39202	7.88231
31520	9.01077	8.80252	8.82364	7.71058	7.32906
31540	9.66814	8.34989	8.81035	7.24428	7.39459
31560	9.61434	8.91487	9.21872	7.27375	7.20985
31580	10.3506	8.36764	8.98371	7.45643	7.50561
31600	10.2612	8.16253	8.6027	7.36396	7.94944
31620	9.56093	8.42853	9.12119	7.21289	7.66765
31640	9.91648	8.71966	8.65595	7.37432	7.89771
31660	10.1423	8.82225	8.81339	7.27102	7.78581
31680	9.64852	8.3054	8.90507	7.18148	7.87485
31700	9.8528	8.87321	8.66201	7.09527	7.83824
31720	9.89918	8.51939	8.99629	7.38919	7.70565
31740	10.0037	8.86422	9.1563	7.16492	7.31314
31760	9.96839	8.59796	8.64554	7.31538	7.43606
31780	10.091	8.44294	8.82666	7.38229	7.64578
31800	9.9569	8.41255	8.21569	7.07977	7.78433
31820	10.2179	8.45111	8.70109	7.40702	8.12749
31840	9.88672	8.49795	9.06671	6.9766	7.79065
31860	9.23999	8.75375	8.92592	7.30541	7.25138
31880	9.60444	8.39358	8.50292	7.18736	7.40859
31900	9.31855	8.80439	8.65831	7.37677	7.9782
31920	9.5828	8.88173	8.35818	7.03039	7.70746
31940	9.775	8.42985	9.12221	7.24864	7.31887
31960	9.5425	8.56594	8.16346	7.35691	7.15022
31980	10.3827	8.43658	9.02833	6.97077	6.92233
32000	9.99977	7.77852	8.00293	7.32871	7.61945
32020	9.91402	8.3175	7.77658	6.96265	7.3318
32040	9.91872	8.10133	8.12571	7.23755	6.81149
32060	9.82794	7.85139	8.1936	7.32985	7.50903
32080	9.79541	8.37876	8.40277	6.52227	7.54222
32100	9.721	7.90543	8.65945	7.21584	7.58604
32120	9.61671	8.28304	8.20012	7.53393	8.11754
32140	9.74817	8.91215	8.79078	7.01377	7.71288
32160	9.55684	8.58393	9.25239	7.079	7.30079
32180	9.12367	8.21786	9.17702	7.19925	7.34786
32200	9.55931	8.86686	8.34236	7.32705	7.90154
32220	9.8648	8.60039	8.67381	7.15336	7.62814
32240	9.93892	8.82705	8.43686	7.08659	7.57714
32260	9.89253	9.12229	8.61884	7.39132	8.15634
32280	9.67655	8.64821	8.16216	7.08508	7.92512
32300	9.51982	8.02734	8.67286	7.11304	7.7978
32320	9.85934	8.63331	9.01971	7.83438	7.14287
32340	9.85758	8.63818	8.71229	7.49877	7.58839
32360	10.2458	8.55012	9.03576	7.71777	7.76493
32380	10.054	8.64225	8.86678	7.42309	7.39737
32400	9.8258	8.37684	9.0452	7.32547	7.66164
32420	9.81249	8.51022	8.41121	6.92574	7.62697
32440	9.72963	8.9822	8.78968	7.91683	7.61562
32460	10.1382	8.76145	9.12366	7.05309	7.67905
32480	9.203	8.72196	8.54123	7.4323	7.74161
32500	9.90672	8.78528	8.47635	7.42614	7.88515
32520	9.48726	8.67767	8.91893	7.39503	7.78819
32540	9.79513	8.67593	8.70462	7.41228	7.09374
32560	9.57635	8.87899	8.42443	7.41289	7.28302
32580	9.64414	8.70546	8.83291	7.26164	7.3378
32600	9.32641	8.77791	9.24439	7.2544	7.3906
32620	9.74717	8.19614	9.02309	7.95042	7.47478
32640	9.4568	7.94175	8.83071	7.74011	7.59475
32660	9.44075	8.49672	8.53051	7.55813	7.34065
32680	9.48151	7.96259	8.60997	6.96005	7.4567
32700	9.39013	7.87652	8.72968	7.70105	7.58169
32720	9.7981	7.82224	8.89664	7.39395	7.1337
32740	9.5273	8.14669	8.87112	7.25278	7.00808
32760	9.62716	8.20701	8.52307	7.34673	7.1815
32780	9.37631	8.11188	8.4505	7.07314	7.2229
32800	9.88782	7.4681	8.75816	7.30862	7.5692
32820	9.15688	7.48075	8.62864	7.2834	7.46398
32840	9.55986	7.55477	8.82444	7.02569	7.36738
32860	9.30465	8.12796	8.82439	7.02708	7.83442
32880	9.81935	8.56757	8.54573	7.24688	7.16298
32900	9.94084	8.5745	8.75438	7.72155	6.99899
32920	9.56506	8.10691	8.78236	7.57444	6.73142
32940	9.46398	8.24	8.68456	7.02334	7.33002
32960	9.70189	7.92742	8.51633	7.30554	6.51822
32980	9.74528	8.39908	8.60658	7.12556	7.25538
33000	9.90462	8.87369	8.54058	7.28246	6.7981
33020	9.93364	9.03545	8.93572	7.42938	7.57565
33040	9.53237	8.39987	8.33536	7.40965	7.43677
33060	9.91014	7.99227	9.06174	7.81563	7.74055
33080	9.72545	8.7774	8.66571	7.70302	6.70371
33100	9.75598	8.28896	8.79921	7.86967	6.86197
33120	9.58283	8.46164	8.87264	7.54485	6.75934
33140	9.59356	8.56904	9.12593	7.4003	7.23244
33160	9.44694	8.80005	8.81947	7.82425	7.15296
33180	9.72643	8.61707	8.85038	7.07647	7.61906
33200	9.44722	8.56931	8.7572	7.25675	7.50219
33220	9.94867	8.70494	8.42157	7.49537	7.43858
33240	9.46953	8.30891	8.67277	7.49373	7.6062
33260	9.84543	8.23803	8.90437	7.39637	7.56963
33280	9.47397	8.45284	8.58107	7.6548	7.31327
33300	9.5808	8.55185	8.59653	7.27592	7.24171
33320	8.73272	8.59029	8.4487	7.81003	6.95653
33340	9.49703	8.49078	8.63025	7.45552	7.54599
33360	9.28172	8.60091	8.36523	7.53942	7.40912
33380	9.48361	8.48825	9.04222	6.73598	7.42698
33400	9.52919	8.64881	9.0235	7.54272	7.72627
33420	9.53078	8.619	8.6176	7.7182	7.30259
33440	8.67136	8.64296	8.60522	7.27819	7.851
33460	9.27378	8.71765	8.43369	7.38437	7.44374
33480	9.07636	8.57499	8.31486	6.99842	7.68927
33500	8.9026	8.32033	8.67002	6.85238	7.14433
33520	9.02956	8.52696	8.86277	7.01469	6.93557
33540	9.20766	8.72405	8.45338	7.69212	7.61887
33560	9.02951	8.48348	8.35095	7.22984	7.88808
33580	8.71242	8.69034	8.62488	7.00791	7.46139
33600	9.00196	8.72121	8.54022	7.03695	7.54165
33620	9.07707	8.59895	8.40999	7.40285	6.66677
33640	9.58613	8.65663	8.59135	7.38846	6.91965
33660	9.68967	8.80517	8.28319	7.02381	7.03121
33680	9.16476	8.77391	8.41207	7.4104	6.94244
33700	9.69562	8.54863	8.4241	7.077	7.79368
33720	9.25989	8.5506	8.40893	7.81278	8.01947
33740	9.25304	8.4804	8.32396	7.00788	8.03749
33760	9.09359	8.65887	8.1786	7.32509	7.47789
33780	9.2345	7.91737	8.60048	7.21407	6.46821
33800	8.4587	8.10812	8.36679	7.23701	7.61602
33820	8.91341	8.40722	7.95315	7.49767	7.96847
33840	9.34547	8.73364	8.18146	7.73318	7.57769
33860	8.94	8.56124	8.74375	7.24634	7.92576
33880	9.13767	8.53623	8.51632	7.09456	7.63653
33900	8.94006	8.81704	8.41098	7.41072	8.05466
33920	9.05299	8.63822	8.13927	7.14673	7.94415
33940	9.03681	8.76888	7.87384	7.17188	6.90196
33960	8.95933	8.43965	7.96999	7.52314	7.35446
33980	9.12632	8.58232	8.04584	6.96072	6.94416
34000	9.14113	8.16916	8.42968	7.52623	6.68431
34020	9.6502	9.14438	8.68388	7.47392	7.13629
34040	9.65144	8.81825	8.41151	7.85332	7.26888
34060	9.26021	8.78527	8.15459	7.5771	6.41204
34080	8.91609	8.72177	8.53923	7.57622	6.88021
34100	9.19757	8.6135	8.42945	7.56835	6.97721
34120	8.95089	8.82854	8.51797	7.17808	7.43919
34140	9.24467	8.45306	8.61498	7.43182	7.36421
34160	8.91765	8.32515	8.06601	6.90591	7.12727
34180	9.51169	8.24706	8.33901	7.13874	6.56109
34200	9.38035	8.40253	8.16379	7.52674	7.0855
34220	9.29421	8.74589	8.78319	7.10093	6.85453
34240	9.37763	8.58098	8.02867	7.46159	7.55273
34260	9.09595	8.69908	8.38432	7.28005	7.4005
34280	8.98108	8.3789	8.19122	7.29069	7.42259
34300	9.48025	8.79334	7.99469	7.41777	7.33918
34320	8.94048	8.4411	8.34603	7.62582	7.0377
34340	9.07054	8.62586	8.23672	7.35448	7.88644
34360	8.94268	8.62919	8.65946	7.40307	8.23377
34380	8.53322	8.45012	8.52234	7.52131	8.13518
34400	8.62423	8.37623	9.07485	7.63052	7.48277
34420	9.07391	8.46606	8.39402	7.32961	7.3876
34440	8.78516	8.1409	8.1963	7.77543	7.28253
34460	8.85242	8.3091	8.27328	8.04723	7.53216
34480	8.99275	8.64716	7.66705	7.84464	7.41056
34500	9.18148	8.08887	8.42412	7.64627	6.93627
34520	8.42126	8.36727	8.7705	7.60545	6.54205
34540	9.20428	8.36668	8.26201	7.76262	7.12505
34560	8.57078	8.24644	8.59368	7.61165	7.88269
34580	9.39872	8.48172	8.25174	7.39433	6.40486
34600	8.80405	8.04355	8.41866	7.36589	7.3843
34620	9.2762	8.78258	8.47299	7.80099	6.88232
34640	8.81501	8.2068	8.28262	7.19244	6.70368
34660	9.20377	8.30522	8.60351	7.54445	6.73253
34680	8.93496	8.28276	8.37636	7.82111	7.06997
34700	9.23778	8.26788	8.76049	7.67122	7.38423
34720	9.64107	8.4141	8.58801	7.42807	6.90836
34740	9.55593	7.93303	8.70489	7.44207	7.15518
34760	9.62293	8.49385	8.60834	7.33195	7.93792
34780	8.89808	8.20058	8.36804	7.40998	7.15375
34800	9.21639	8.19994	8.46743	7.46795	7.24401
34820	9.22641	8.48378	8.42492	7.7423	7.29343
34840	9.27466	8.24886	8.67993	7.64958	7.28914
34860	9.54721	8.22419	8.53557	7.40457	6.58741
34880	9.54028	8.27238	8.62376	7.08783	7.54935
34900	9.37887	8.37163	8.30987	7.60152	6.84843
34920	9.3898	8.29934	8.55753	7.66369	7.15816
34940	8.49206	8.48658	8.91906	7.69046	7.07129
34960	9.11054	8.1213	7.8585	7.59296	7.13144
34980	8.98556	8.6742	8.89422	7.34374	7.54822
35000	9.11281	8.70534	8.63561	7.70995	6.856
35020	9.10541	8.61745	8.58549	7.9498	6.76603
35040	9.18037	8.59526	9.13286	7.02539	7.2292
35060	8.96426	8.34724	8.45742	7.39129	7.18538
35080	9.33782	8.36763	8.38656	7.70559	7.02033
35100	9.41722	8.22566	8.66755	7.47202	7.37559
35120	9.20069	8.3717	7.96817	7.66926	6.85688
35140	8.69811	8.44463	8.10168	7.45737	6.71161
35160	8.48644	8.31757	8.22783	7.63576	7.39062
35180	8.70797	8.0761	8.14982	7.48952	6.80823
35200	9.46139	8.78632	8.53564	7.64927	7.07752
35220	9.47407	8.58418	8.60192	7.37511	6.98539
35240	9.08025	8.50418	8.50333	7.35082	7.22031
35260	9.21635	8.27734	8.33701	7.64741	7.4364
35280	9.05123	8.15966	8.70677	7.362	7.25005
35300	9.06074	7.92823	8.359	7.85696	6.81084
35320	9.26328	7.93325	8.51507	7.44112	6.68145
35340	8.51803	8.16276	8.50385	7.53692	6.64754
35360	8.90113	7.90418	8.65817	7.86334	6.81463
35380	8.34948	8.64015	8.47349	7.11264	7.05475
35400	8.34294	8.27725	8.63119	7.66055	7.14135
35420	9.23748	8.66155	8.62503	7.59211	7.09447
35440	9.10923	8.61194	8.16987	7.62676	6.87279
35460	9.63956	8.61464	8.49708	7.67359	6.9173
35480	9.56676	8.3106	8.52713	7.62599	6.92664
35500	9.78253	7.88268	8.74591	7.88141	6.5062
35520	9.3183	7.90889	8.18319	7.96146	6.99877
35540	9.34666	8.32202	8.21762	8.1486	6.8656
35560	9.16748	8.05678	8.09004	7.85372	6.72677
35580	9.57656	7.95507	9.02872	7.71925	6.69697
35600	9.4361	8.51048	8.33268	8.40079	6.65767
35620	9.03537	8.78398	8.31102	7.96206	7.14943
35640	9.65551	7.99687	8.44668	8.70599	6.95
35660	9.516	8.61761	8.56447	8.736	6.92191
35680	9.25604	8.37491	8.13094	9.4439	7.30529
35700	9.36052	8.13344	8.55949	9.57936	7.26669
35720	9.47774	7.90924	8.37839	9.90583	7.02805
35740	9.40139	8.29091	8.49572	10.0408	7.47774
35760	9.61051	8.52781	8.74725	9.71055	7.15386
35780	9.37625	8.54423	8.78566	9.65564	7.0659
35800	9.20828	8.48218	8.54408	9.58046	7.1802
35820	9.20285	7.98593	8.45234	9.63125	7.15806
35840	9.42931	8.23105	8.04533	10.2519	7.60371
35860	9.27467	8.25745	7.73393	9.801	7.1349
35880	8.81225	8.2603	8.15727	8.98941	7.18254
35900	8.96664	7.92824	8.35391	9.4772	7.00199
35920	9.06639	8.20037	7.98364	9.45448	6.83184
35940	9.24525	8.03886	8.27829	10.1848	6.60191
35960	9.43008	8.0144	7.96028	9.43854	6.69714
35980	8.75808	8.2877	8.45959	9.31506	6.70533
36000	9.17368	8.14118	8.16187	9.37704	6.46311
36020	9.26082	7.96018	7.99378	9.91692	6.66289
36040	9.39812	7.88882	8.39547	9.96046	6.79712
36060	8.8906	8.26169	8.01751	9.41435	6.99922
36080	8.84626	8.83189	8.54433	10.0014	6.83683
36100	9.43782	8.52251	8.61788	10.128	6.64795
36120	9.3552	8.14587	8.35636	9.11415	6.76734
36140	9.10352	7.89041	8.42753	9.22106	7.05267
36160	9.45444	8.00991	8.28496	9.34206	6.78619
36180	9.48632	8.12029	8.31673	9.62542	6.94552
36200	9.34096	7.71657	8.48369	9.39899	6.84733
36220	9.05591	8.33854	8.323	9.46197	6.87343
36240	9.25418	8.03112	8.58666	9.79115	7.19288
36260	9.17402	8.20483	8.48608	9.20508	7.15029
36280	9.49662	8.14681	8.52143	9.27416	6.98331
36300	9.33277	8.20813	8.61365	9.01192	6.96655
36320	9.31916	7.99297	8.55909	9.31083	6.90685
36340	8.98106	8.39	9.02238	8.95028	7.4088
36360	9.36864	8.25207	8.72955	8.95455	7.01612
36380	9.60474	8.31062	9.04229	9.25751	7.21245
36400	9.40714	7.94517	8.90982	9.12255	7.0576
36420	9.42159	8.28095	8.62567	9.28313	6.73494
36440	9.59578	8.3096	8.82877	9.29337	6.95528
36460	9.25668	8.46712	9.06142	9.01197	6.93843
36480	9.50297	8.37617	8.33442	8.8143	6.68872
36500	9.05621	8.28211	8.99672	9.04044	6.65497
36520	9.21432	7.97066	8.71382	8.76552	6.87735
36540	9.86146	8.45116	8.7744	8.81395	7.07369
36560	9.77354	8.55278	8.65268	9.03579	7.55888
36580	9.5909	8.15144	8.80132	9.20122	7.11431
36600	9.41897	8.12525	8.63516	9.0561	6.85636
36620	9.53833	8.38698	8.5818	8.99773	6.61461
36640	9.57943	7.92369	8.92514	8.80178	7.17915
36660	9.5434	8.2543	8.61136	8.34657	7.30446
36680	9.82618	8.48308	8.91305	9.02248	7.03929
36700	9.76939	8.40414	8.71425	8.86478	7.48944
36720	9.37695	8.23136	8.63573	9.06748	7.12937
36740	9.43846	8.38078	9.22576	8.87787	7.21377
36760	8.73246	8.2543	8.93835	9.07225	7.10137
36780	8.92159	8.01147	9.04226	8.94542	6.88767
36800	9.52657	8.56596	9.05415	8.93474	7.08192
36820	9.65984	8.63156	9.46452	9.08724	7.09909
36840	9.72447	8.3096	8.67594	8.40052	6.93112
36860	9.6001	8.33007	8.89218	8.46134	6.97655
36880	9.57462	7.90856	9.12026	8.59877	7.10726
36900	9.41964	8.37323	8.70691	8.99528	6.82925
36920	9.49608	8.36678	9.4772	8.97599	7.32045
36940	9.66271	8.5541	9.23303	8.69666	7.10538
36960	9.10318	8.8125	8.64359	8.96204	7.14606
36980	9.41418	8.51539	8.75652	9.09169	6.9168
37000	9.63261	8.60902	8.48484	8.69026	7.04206
37020	9.32422	8.78609	8.67481	8.90166	7.0002
37040	9.15555	8.40849	9.00636	8.54408	7.45649
37060	9.28953	8.44507	8.58267	8.86719	6.89782
37080	9.26905	8.59739	8.54239	9.41174	8.0886
37100	9.35183	9.02976	8.77022	8.42907	7.27545
37120	9.47982	8.80988	8.37968	8.77638	8.05669
37140	9.28113	8.54518	8.9462	9.18409	7.37543
37160	9.53725	7.93189	8.99259	8.87041	7.72943
37180	9.4853	8.61509	8.76359	8.39334	7.1561
37200	8.92965	8.71631	9.12625	9.22729	7.08429
37220	9.22184	7.91861	8.80093	8.74328	7.30354
37240	9.08409	8.75996	8.81897	8.62713	7.27072
37260	9.31597	8.59779	8.9155	8.96988	7.35521
37280	9.92007	8.58545	8.57375	8.709	7.16196
37300	8.69265	8.48123	8.85002	9.34167	7.07758
37320	9.29175	8.59944	8.89101	8.51421	7.26011
37340	9.0339	8.41607	8.46112	9.07635	6.90942
37360	9.49998	8.43384	8.32064	8.87434	7.20283
37380	9.35424	8.52331	8.15495	8.88756	7.47945
37400	9.38447	8.78959	8.5065	8.8194	7.36896
37420	8.85733	8.76426	8.64042	8.57327	7.34407
37440	8.85167	8.11464	8.27717	9.05429	7.168
37460	8.52987	8.50278	8.58083	8.33499	7.15915
37480	9.09317	8.3491	8.97129	8.87057	7.01159
37500	9.64681	8.83092	9.06086	8.66834	6.90825
37520	9.0774	8.81275	8.75672	8.65617	7.17469
37540	9.45353	8.95816	8.33205	9.11215	6.8839
37560	9.06125	8.66238	8.74446	9.12223	6.53824
37580	9.08853	8.48347	8.63908	9.0925	7.17568
37600	9.49183	8.56936	8.23064	9.02654	7.18625
37620	9.2296	8.33541	8.41369	8.97893	7.55224
37640	9.4939	8.30019	8.47879	9.08564	7.2583
37660	9.2845	8.39265	8.05892	8.86956	7.10799
37680	9.32735	8.47263	8.69803	8.99393	7.30839
37700	9.21477	8.60516	8.63495	9.32034	7.40444
37720	9.04654	8.76501	8.75404	9.43552	7.80912
37740	9.1313	8.64068	8.77393	9.1035	7.6024
37760	9.24823	8.59112	9.02302	9.3557	7.92301
37780	9.16972	8.44471	8.56425	9.08497	7.94378
37800	9.51398	8.3436	8.31826	9.17285	6.88351
37820	9.62217	8.34135	8.56832	9.39569	7.54948
37840	9.44438	8.2055	8.78099	9.63709	7.28242
37860	9.54548	8.13769	8.83696	9.74184	7.45123
37880	9.52738	8.06517	8.52157	9.11522	7.88017
37900	9.13946	8.26201	8.82084	9.19074	7.88575
37920	9.62023	8.35951	9.02011	9.28552	7.09464
37940	9.12083	8.31854	9.0986	9.84412	6.8701
37960	9.23127	8.2575	8.87641	8.98392	7.25089
37980	9.44017	8.73573	8.89113	8.95796	7.18268
38000	8.59236	8.54712	8.39936	9.20591	7.48996
38020	9.20158	9.02283	8.86459	9.23817	7.40587
38040	8.42028	8.94699	8.43174	9.14995	7.6934
38060	9.13851	8.66008	8.79574	9.56331	7.19458
38080	9.4415	8.68468	8.57388	9.22195	7.71406
38100	9.08423	8.28939	8.63881	9.30394	7.75491
38120	9.12597	8.85989	8.75379	9.76225	7.66095
38140	9.22964	9.14036	8.64443	8.91826	7.04252
38160	8.96748	8.63702	8.95955	9.59967	7.94051
38180	9.12835	8.55558	8.45334	9.39896	7.63833
38200	9.04074	8.77375	8.49403	9.09235	7.77991
38220	8.89663	8.80993	8.7471	8.75701	7.62433
38240	9.0593	8.61769	8.42096	8.75905	7.57147
38260	9.25109	8.49472	8.87883	8.84902	7.96871
38280	9.1167	8.50431	8.09591	9.14612	7.23429
38300	9.04408	8.4422	8.75933	8.93662	7.89853
38320	9.31375	8.57558	8.73009	9.31784	7.62265
38340	9.63919	8.27514	9.06293	9.01457	6.9459
38360	9.14834	8.53876	9.05693	9.0483	7.78683
38380	9.00369	8.79903	8.64714	9.27657	7.72745
38400	9.27806	8.15806	8.73717	8.85273	7.7354
38420	8.4944	8.85674	8.80513	9.23264	7.09963
38440	8.44802	8.42936	8.62654	9.15574	7.236
38460	8.52187	8.69275	8.93067	8.80459	7.50556
38480	8.53189	8.14197	8.58305	9.57777	7.36015
38500	8.29274	8.7999	8.56366	9.09784	7.79973
38520	8.41944	8.41572	8.60795	9.5374	7.27843
38540	8.47866	8.71927	8.78369	9.31279	7.16288
38560	8.55936	7.81403	8.5503	10.1944	6.25226
38580	8.26265	8.8171	8.36242	9.52457	6.87229
38600	8.366	8.3227	8.55116	9.28993	6.23135
38620	8.62915	8.76891	8.77584	9.18384	6.70426
38640	8.27751	8.71784	8.01464	9.48281	6.93146
38660	8.31048	8.47736	8.23054	9.47289	6.98791
38680	8.4911	9.01698	8.84988	9.17987	6.59057
38700	8.46783	8.38215	8.55756	9.11092	6.60439
38720	9.07046	8.67762	8.65429	9.4393	6.64422
38740	9.09979	9.03341	8.59255	9.16415	6.77362
38760	8.07954	8.85149	8.62807	8.93774	7.16502
38780	8.00365	8.6059	8.56667	9.18223	6.73908
38800	8.9999	8.92324	8.42402	9.55734	6.84599
38820	8.20894	8.69804	8.88536	9.43899	6.28083
38840	9.03918	8.80604	8.59905	9.03999	6.94808
38860	8.51482	8.78773	8.84187	9.75478	6.4393
38880	8.68035	8.8233	9.19241	9.22765	6.53566
38900	8.09646	8.75764	8.67314	9.31733	6.41343
38920	7.81835	8.87366	8.27186	9.27852	7.05737
38940	7.79836	9.08176	8.64656	9.77634	6.6351
38960	7.93283	8.33367	8.98081	9.57855	6.6515
38980	7.5645	8.41265	8.59159	9.22677	6.58539
39000	7.86575	8.22184	8.89032	8.96302	6.67939
39020	7.79794	8.76396	8.52171	9.27958	6.95386
39040	8.538	8.37327	9.32205	9.07974	6.27382
39060	7.76168	8.76813	8.99723	9.93261	6.55798
39080	8.08582	8.88186	8.67397	9.16292	6.82892
39100	8.06298	8.2214	8.52212	8.73128	6.77344
39120	7.91222	8.52776	8.0701	9.03674	6.63947
39140	7.68193	8.85981	9.05579	9.40225	6.08145
39160	7.91177	8.70667	8.40797	8.64044	7.322
39180	7.72438	8.7043	8.11255	8.5992	7.3528
39200	7.54835	9.00354	8.53042	8.7108	7.46231
39220	7.33866	9.10616	8.84016	8.48498	6.36362
39240	7.29021	9.13154	8.63836	9.23536	5.94145
39260	7.60778	8.8081	8.46903	8.92514	6.41152
39280	7.78348	8.58554	8.6807	9.16772	6.72947
39300	7.46747	9.02534	8.43661	9.38677	6.75829
39320	7.61227	9.13194	8.64331	8.92187	6.47666
39340	8.24996	8.51051	8.54921	9.01825	6.42531
39360	7.34732	8.86064	8.13736	8.71158	5.9252
39380	7.67522	8.68132	8.51123	8.86505	5.96649
39400	7.56217	8.66115	9.01202	8.81387	6.42666
39420	7.59188	8.35718	8.9472	8.87612	6.33967
39440	7.82506	8.80068	8.81848	9.04658	6.42779
39460	8.22613	8.93681	8.66191	8.79374	6.06591
39480	8.073	8.56363	8.60432	9.14346	5.8815
39500	7.95448	8.79105	8.2442	9.36585	6.49142
39520	8.12607	8.74825	8.31505	9.37094	7.30935
39540	7.64003	8.47761	8.3305	9.60211	6.75175
39560	8.26734	8.79588	8.15344	9.24745	6.85653
39580	8.445	8.7104	8.90648	8.84145	6.93894
39600	8.26057	8.30541	8.54282	9.26117	6.87516
39620	8.33884	8.85978	8.21602	8.53123	7.27155
39640	8.25479	8.97167	8.62358	9.16652	7.31958
39660	8.57098	8.58005	8.54636	8.7982	7.10042
39680	8.87699	8.89914	8.49525	9.35576	7.03094
39700	8.54501	8.91041	8.58102	8.86847	6.6812
39720	9.53827	8.60297	8.35571	9.22681	6.07829
39740	8.43857	8.72418	8.25843	9.08124	6.70279
39760	8.43613	8.55993	8.38256	8.61545	6.52733
39780	8.77542	8.02408	8.71746	9.16891	6.26773
39800	8.59723	8.68309	8.41118	9.10158	6.18281
39820	9.21855	8.31704	8.7144	9.47767	6.5593
39840	8.82198	8.59076	8.8414	8.8517	5.89446
39860	8.77975	8.54489	8.84279	8.97717	6.43104
39880	8.47577	9.03239	8.60475	8.82865	7.00527
39900	8.64515	8.66253	8.57808	9.07685	6.96847
39920	9.11287	8.55361	8.17085	8.42963	6.26989
39940	8.81919	8.80586	8.4967	8.6344	6.91759
39960	8.73066	8.20222	8.97148	8.44557	6.50059
[truncated: 3,001 more rows]

## Sheet: FigureS6B
Time_ps	('A',10,'CA')('B',7,'CA')SER59CYS20240415-110916_Angstrom	('A',10,'CA')('B',7,'CA')SER59CYS20240418-191642_Angstrom	('A',10,'CA')('B',7,'CA')SER59CYS20240419-194610_Angstrom	('A',10,'CA')('B',7,'CA')SER59CYS20240423-051146_Angstrom	('A',10,'CA')('B',7,'CA')SER59CYS20240426-225622_Angstrom
0	7.53424	7.91082	8.10448	7.70423	7.60446
20	7.5706	7.1476	7.88251	7.29457	7.63336
40	7.31522	7.08929	7.63276	7.75929	7.50361
60	7.69967	7.08314	7.7267	7.53109	7.61873
80	7.78076	7.04081	7.57196	7.38328	7.72851
100	7.30409	7.31137	7.53862	7.43066	7.79395
120	7.5625	7.13928	7.64176	7.69027	7.5287
140	7.74658	7.37438	7.43004	7.52676	7.36927
160	7.8408	7.57379	7.45754	7.63123	7.17591
180	7.87265	7.64549	7.56932	7.31118	7.637
200	7.64396	7.77493	7.82899	7.54885	7.56528
220	7.56543	7.22687	7.16705	7.90669	7.53277
240	7.64574	7.36222	7.18342	7.85543	7.22763
260	7.60394	7.58007	7.93163	7.84925	7.75214
280	7.2575	7.36875	7.80429	7.37086	7.17
300	7.4369	7.65553	7.62029	7.63865	7.18943
320	6.96547	7.62432	7.2978	8.07579	7.61823
340	7.32889	7.42333	7.5343	8.06945	8.02207
360	7.52196	7.58414	7.44414	8.42832	7.71744
380	7.87062	7.51901	7.14357	8.08454	8.19175
400	7.00967	7.77993	7.44882	7.74041	7.70752
420	6.92728	7.3276	7.71865	7.98614	7.46521
440	7.34587	7.27567	8.15955	7.95347	7.39565
460	7.37036	7.20348	7.26746	7.89534	7.49894
480	7.47157	7.47026	7.5648	8.20337	7.75031
500	7.1205	7.57982	7.7416	7.45639	7.48533
520	7.96955	8.0952	7.90653	7.58771	7.77673
540	7.6788	7.96324	7.6571	7.95643	7.52186
560	7.31294	7.64574	7.50233	8.7052	7.45536
580	7.26505	7.36393	8.31748	7.9878	7.55139
600	7.8277	7.757	7.88556	8.35866	7.47649
620	7.24251	7.74096	7.40687	8.24854	7.19319
640	7.08468	6.71857	7.61386	7.36614	7.35647
660	7.77825	7.5457	7.45109	7.82804	7.26249
680	7.21449	7.68114	7.24772	8.50403	7.53267
700	6.9397	7.21119	7.66734	7.92667	7.66768
720	7.24414	7.18182	7.47535	8.22536	7.46669
740	7.11527	7.49841	7.81789	8.25323	7.45072
760	7.97136	7.35389	7.31603	8.65491	6.98115
780	7.7952	7.08953	7.63573	7.84919	7.92863
800	7.40342	7.69699	7.68255	8.07644	7.99951
820	7.63209	7.44593	7.71141	8.24809	7.09935
840	7.28944	7.19054	7.71372	7.87457	7.36155
860	7.46905	7.20172	7.71986	7.60102	7.59466
880	7.39897	7.67896	7.35897	8.12086	7.77624
900	7.24832	8.01868	7.7017	7.73277	7.80982
920	7.49367	6.80018	7.57268	7.93013	7.71698
940	7.42574	7.15988	7.55118	7.60625	7.56044
960	7.31582	7.41553	7.49115	8.01617	7.6945
980	7.71014	7.39051	7.53033	8.17528	7.74491
1000	7.60672	7.28824	7.93695	7.6567	7.59826
1020	7.88806	7.61221	7.21102	7.41094	7.65045
1040	7.56741	7.685	7.40482	7.57931	7.32697
1060	7.57955	7.49368	7.95313	7.66274	7.68248
1080	7.33154	7.40652	7.53662	7.43616	7.22334
1100	7.59625	6.93665	8.08341	7.62281	7.45884
1120	8.00143	7.08043	7.72427	7.53414	7.32408
1140	7.48961	7.38788	7.64888	7.67634	7.3362
1160	7.54886	7.03643	7.73533	7.46072	7.80088
1180	8.13703	6.71688	7.58453	7.50507	7.59237
1200	7.95589	6.83603	7.67095	7.54941	7.76223
1220	7.68365	7.42906	7.6737	7.54025	8.24668
1240	7.89187	6.58885	7.71994	7.63076	7.72822
1260	7.50755	6.78378	7.57584	8.18451	7.86749
1280	7.77707	6.99731	7.49725	8.13215	7.56622
1300	7.37935	7.25251	7.6999	7.47003	7.38866
1320	7.73323	7.40511	7.4568	8.0373	7.32668
1340	7.94254	7.47184	7.57892	7.22264	7.01599
1360	7.96437	7.65154	7.2428	7.26194	7.22352
1380	7.49626	7.69744	7.69984	7.08155	6.89101
1400	7.22376	7.30456	7.68709	7.31022	6.96524
1420	7.68576	7.40176	7.70329	7.54259	7.61085
1440	7.49999	7.20418	7.85307	7.82408	6.98471
1460	7.35381	7.56395	7.40386	7.503	6.83153
1480	7.49139	7.44429	7.67448	7.59889	6.74522
1500	7.83146	7.55087	7.5232	7.5368	7.15571
1520	7.87678	7.49837	7.5136	7.45585	6.84439
1540	7.67933	7.61892	7.47749	7.38624	6.6339
1560	7.99198	7.27996	7.57957	7.49134	6.48299
1580	7.6819	7.35142	7.40516	7.61455	6.63544
1600	7.88935	7.59625	7.72215	7.52475	6.93336
1620	7.62487	7.48078	7.55878	7.48321	7.37952
1640	7.75545	7.19746	7.76155	7.52659	6.87151
1660	7.6103	7.38186	7.41238	7.36784	6.88658
1680	7.64651	7.42383	7.94044	7.64699	6.75136
1700	7.4776	7.48694	7.46268	7.59194	6.89656
1720	7.62711	7.24717	7.67946	7.68654	7.05919
1740	7.2959	7.4328	7.2091	7.29502	7.03812
1760	7.41628	7.3252	7.57999	7.1995	6.67201
1780	7.51142	7.6268	7.35226	7.74758	6.80612
1800	7.41126	7.34525	7.56677	7.42083	6.83511
1820	7.45329	7.5001	7.46699	7.72656	7.22476
1840	6.99607	7.53781	7.31963	7.79021	6.68176
1860	7.58886	7.40673	7.58677	7.53309	6.85106
1880	7.69511	7.63786	6.98364	7.5943	6.8659
1900	7.40828	7.83314	7.48639	7.80329	7.26102
1920	7.47751	7.55393	7.51026	7.66448	7.1323
1940	7.56806	8.04956	7.48798	7.80163	7.05237
1960	7.96134	7.30896	7.82652	7.62085	7.16181
1980	7.83848	6.82379	7.47859	7.57893	7.46158
2000	7.27452	7.19503	7.60133	7.47162	7.16297
2020	7.33361	7.16256	7.251	7.41333	6.72843
2040	7.7656	6.81352	7.40067	7.53162	7.05614
2060	7.76353	7.01927	7.54459	7.53746	6.97987
2080	7.14516	7.64356	7.03639	7.60986	7.59477
2100	7.39362	7.85053	7.39565	7.47123	7.2828
2120	7.66086	7.49358	7.55694	7.62041	6.62018
2140	7.476	7.11428	7.43256	7.4773	7.70419
2160	7.01768	7.52513	8.09123	7.40627	7.64613
2180	7.58078	7.19517	7.67287	7.62375	7.05428
2200	6.87929	7.99701	7.29522	7.60228	6.7109
2220	7.80443	7.65615	7.60694	7.76182	7.4516
2240	7.55768	7.45702	7.72337	7.59574	6.56905
2260	7.10713	7.12148	7.78201	7.88043	7.11696
2280	7.64018	7.58225	7.53115	8.0471	7.15773
2300	7.42623	7.13571	7.66792	8.0728	7.31167
2320	7.54469	7.04167	7.82103	7.78234	7.05872
2340	7.89308	6.90388	7.9274	7.67607	7.72009
2360	7.56313	6.84002	7.77849	7.6194	7.11067
2380	7.67199	7.34314	7.78381	7.74138	7.4527
2400	7.12633	7.59765	7.56928	7.79858	7.33642
2420	7.00252	6.8929	7.7131	7.64867	7.5085
2440	7.26696	6.87968	7.24797	7.5078	7.27682
2460	7.84859	7.38702	7.59884	8.07088	7.4799
2480	7.79028	7.59986	8.10638	8.41512	7.19449
2500	7.04204	7.04731	7.41312	7.89149	7.46085
2520	7.10424	7.43286	7.47768	7.30663	7.47461
2540	7.73926	7.80642	7.44207	7.88484	7.74576
2560	7.71653	7.58639	7.70459	8.38926	7.68338
2580	7.71857	6.81129	7.72075	8.2078	7.75767
2600	7.49935	7.5579	7.35758	7.92619	7.50633
2620	7.34296	6.93119	7.58303	7.77597	7.68187
2640	7.76729	7.28917	7.22547	7.709	7.22505
2660	7.84882	7.48669	7.42257	7.64282	6.64753
2680	7.66146	7.6408	7.68586	7.64814	6.89944
2700	7.54062	6.92678	7.52036	8.15535	7.14213
2720	7.59174	6.9403	7.5313	7.59544	7.70772
2740	7.40163	7.25565	7.43041	7.42448	7.52101
2760	7.49341	7.29514	7.40607	7.37608	7.12997
2780	7.5058	7.43441	7.74906	7.77264	6.90188
2800	7.29559	7.06121	7.67648	7.36774	6.93344
2820	7.81013	7.34422	8.14114	7.68536	6.72586
2840	7.44412	7.02539	7.74195	7.60339	7.2555
2860	7.55068	7.06957	7.58457	7.54834	6.87914
2880	7.47573	7.35162	7.34258	7.92932	6.7732
2900	7.61414	7.43831	7.46639	7.81539	7.12614
2920	7.5355	7.15996	7.34942	7.61014	6.97753
2940	7.16583	6.99449	7.69005	7.68803	7.4482
2960	7.63599	7.00876	7.54124	7.32253	7.11488
2980	7.46728	6.46329	7.47013	7.49658	7.16408
3000	7.37905	6.8887	7.664	7.49529	7.41549
3020	7.30602	6.99482	7.64004	7.32916	7.41263
3040	7.28172	6.8885	7.51517	7.46407	7.88779
3060	7.72512	6.99754	7.73448	7.58787	7.68671
3080	7.72024	6.7969	7.48488	7.34629	7.21999
3100	7.11107	7.07195	7.58747	7.61726	8.09207
3120	7.48644	6.93458	7.38659	7.87938	8.06792
3140	7.5971	7.07034	7.24649	7.51498	7.76258
3160	7.46479	6.7604	7.41818	7.85823	7.9053
3180	7.6355	7.04999	7.81171	7.8673	7.52603
3200	7.81709	6.98251	7.70923	7.7248	7.61951
3220	7.39981	6.81815	7.34336	7.64673	7.40793
3240	7.49196	7.19793	7.52038	7.58072	7.84912
3260	7.41523	6.94889	7.72954	7.12067	8.42988
3280	7.83393	6.86277	7.72878	7.11579	8.74503
3300	7.46662	7.07384	7.78469	7.18359	8.58467
3320	7.76385	6.7939	7.33053	7.40062	8.09044
3340	7.84159	6.96985	7.54406	7.71883	8.71584
3360	8.10934	7.1014	7.66859	7.61165	8.77209
3380	7.02091	7.0906	7.21512	7.5078	8.93988
3400	7.35259	7.05239	7.8584	7.46173	8.87438
3420	7.80375	7.05605	7.42647	7.57554	8.53572
3440	7.21968	6.744	7.55453	7.57051	8.35786
3460	7.51247	6.82872	7.82664	7.59657	8.27309
3480	7.12303	6.46563	7.33638	7.54371	8.82874
3500	7.45456	7.12154	7.67915	7.26749	8.23879
3520	7.52904	6.98761	7.20364	7.50233	8.38213
3540	7.66694	6.72242	7.55972	7.381	8.03034
3560	7.47006	6.80599	7.48715	7.51009	8.17659
3580	7.3743	6.88584	7.91307	7.69505	8.363
3600	7.09484	6.46747	7.91568	7.62133	8.04063
3620	7.57191	6.34809	7.75116	7.45107	8.36548
3640	7.69802	6.77512	7.77191	7.15817	8.11766
3660	7.62917	7.09557	7.25018	7.27893	8.26791
3680	7.48464	6.96675	7.42119	7.84552	8.12552
3700	7.55048	6.71667	7.33938	7.43094	7.63998
3720	7.83739	6.7356	7.77574	7.29267	7.77362
3740	7.52328	6.64228	7.52137	7.30058	7.85123
3760	7.93887	6.48354	7.4016	7.3859	7.80007
3780	7.47407	7.05252	7.4277	7.21551	8.34117
3800	7.45034	6.99428	7.3671	7.58614	8.05185
3820	7.51248	7.20333	7.60439	7.68473	8.50587
3840	7.44493	6.85253	7.44538	7.48306	8.37409
3860	7.47257	7.38371	7.25323	7.91165	7.99158
3880	7.43703	7.09267	7.21484	7.87495	8.12534
3900	7.53218	6.86323	7.17499	7.74284	7.90018
3920	7.36843	6.938	7.51887	7.53837	7.97431
3940	7.30963	6.44081	6.9917	7.31589	7.80943
3960	7.16376	6.7871	7.25425	7.398	7.14425
3980	7.26722	7.39467	7.59286	7.83686	7.96383
4000	7.28857	6.77917	6.67045	7.29814	7.72004
4020	6.8693	7.17363	7.3272	7.48542	7.41983
4040	6.89861	7.14249	7.36438	7.56087	8.06811
4060	7.11784	7.20686	7.26555	7.22353	8.65395
4080	7.19706	7.27148	7.44504	7.71617	8.35324
4100	7.63403	6.85103	7.48503	7.27659	8.40613
4120	7.10155	6.98098	7.38318	7.24415	8.26092
4140	7.18277	7.24355	7.30756	7.09181	8.17383
4160	7.44078	7.34034	7.33236	7.2566	7.88475
4180	7.05144	7.47871	7.44806	7.27471	7.86715
4200	7.01444	7.01833	7.51859	7.12272	7.87767
4220	7.13486	7.48837	7.23716	7.40669	7.76631
4240	7.10053	7.1926	7.41875	7.10335	8.41352
4260	7.77663	7.28295	7.01925	7.04365	8.42101
4280	7.28932	7.61747	7.27725	7.39467	8.04318
4300	6.82885	7.48353	6.99387	6.85149	7.89418
4320	7.04204	7.36706	7.46184	7.22371	8.04285
4340	6.68058	7.23536	7.49906	7.19509	7.74197
4360	6.88853	7.22553	7.27707	7.04469	8.20185
4380	6.96286	7.13509	7.1854	7.16798	7.63965
4400	6.70215	7.37146	7.31226	7.32917	7.73873
4420	7.46908	7.22216	7.16763	7.63977	7.72557
4440	7.36275	7.05241	7.08523	7.08333	7.77111
4460	7.0875	7.35987	6.87209	7.31777	7.66241
4480	7.13583	7.07822	7.03446	7.11342	7.90449
4500	7.81837	7.27053	7.24252	7.00165	8.16457
4520	7.23376	7.53442	7.41368	7.84175	8.12847
4540	7.62077	7.35875	7.26055	7.29856	8.23949
4560	7.17549	6.95862	7.46389	7.11522	8.04363
4580	7.23748	7.35491	7.08649	7.20331	7.79149
4600	7.05562	6.9695	7.40664	7.42426	7.57516
4620	7.05637	7.03312	7.4798	7.13981	7.9024
4640	7.32353	7.37705	7.35827	7.13579	7.9479
4660	7.52533	7.03229	7.42329	7.14151	7.86198
4680	7.10951	7.32429	7.45542	7.36907	7.91203
4700	6.65487	6.83419	7.4666	7.12926	7.64039
4720	7.03447	7.2361	7.5886	7.3071	8.27427
4740	6.51868	7.2935	7.57722	7.15046	7.89252
4760	6.8293	7.22905	7.16508	7.1688	7.45098
4780	7.17363	7.40507	7.14915	7.34361	7.82358
4800	6.8537	7.48729	7.16088	7.1819	7.96457
4820	6.97501	7.5531	7.51827	6.76153	7.43991
4840	7.22429	7.64224	7.40205	7.69165	7.56271
4860	6.91282	7.67832	7.33436	7.19567	7.68438
4880	7.0779	7.4696	7.35231	7.62653	7.74273
4900	6.55313	7.60424	7.412	7.22469	7.79512
4920	6.69334	7.21334	7.35427	7.19818	8.18568
4940	7.0734	7.16029	7.41241	7.54463	7.55901
4960	7.07002	7.17053	7.34724	7.31603	7.48684
4980	6.81302	7.63679	7.25241	7.20749	7.70244
5000	7.13247	7.18163	7.34063	7.29295	7.60004
5020	7.40135	7.24442	7.31761	7.30251	7.81889
5040	7.25761	7.65291	7.40271	7.32859	7.8133
5060	6.52405	7.41582	7.25443	7.48928	8.0388
5080	7.10346	7.2581	7.20945	7.31599	7.71652
5100	7.5388	7.388	6.95174	7.23118	7.71339
5120	7.05112	6.87061	7.7565	7.3461	8.15144
5140	6.8343	7.72335	6.8755	7.24125	7.42811
5160	6.81102	7.46629	7.49626	7.08413	7.78821
5180	6.95796	7.46892	7.17487	7.18046	7.80829
5200	7.08396	7.73438	7.64717	7.48078	7.78744
5220	7.25155	7.07598	7.59816	6.89235	8.40181
5240	7.23854	6.78235	7.45726	7.48972	8.09981
5260	7.2377	7.28415	7.57268	7.38386	8.22984
5280	7.82299	7.16141	7.80117	7.19422	7.96976
5300	7.64701	7.33996	7.29955	7.60354	7.70504
5320	7.38198	7.56203	7.04488	6.71226	7.28147
5340	7.41218	7.24323	7.36983	7.08473	7.32622
5360	6.97481	7.0957	7.16106	7.16382	7.96306
5380	6.93163	7.15072	7.65107	7.39384	7.26011
5400	7.34041	7.17392	7.75409	7.17577	7.47025
5420	7.73534	7.30326	7.82816	7.19926	7.26371
5440	6.88902	7.22554	7.51563	7.52048	7.41839
5460	7.24977	7.30904	7.47117	7.44749	7.75416
5480	7.09375	7.20249	7.49934	7.37749	7.54066
5500	7.1886	7.39122	7.2952	7.28375	7.79516
5520	7.49059	7.10901	7.24871	7.41658	7.73711
5540	7.04989	7.70375	7.45733	7.18299	8.25606
5560	6.90372	7.37839	7.11906	7.55687	7.58908
5580	7.22541	7.46643	7.54878	7.82589	6.97654
5600	7.59607	7.72866	7.49552	7.26206	6.98482
5620	7.36327	7.15431	7.13213	7.72653	6.79995
5640	7.09811	7.62344	7.50455	7.70974	6.68905
5660	7.34823	7.59888	7.48006	7.59453	6.85945
5680	7.35237	7.54477	7.48199	7.46651	7.51589
5700	7.95894	7.33214	7.21686	7.5031	7.70575
5720	6.9407	6.97599	6.92012	7.41342	7.04449
5740	7.57174	7.13283	7.69064	7.4301	7.57478
5760	7.30635	7.39115	7.45208	7.33439	7.87047
5780	7.47629	7.40119	7.00558	6.7802	7.35751
5800	7.00622	7.10451	6.80068	7.20496	7.22498
5820	7.21457	6.75679	7.18109	7.57266	6.90719
5840	7.3	7.05836	7.188	7.2184	7.30439
5860	7.45122	7.53631	7.83234	6.91384	7.29828
5880	7.18719	7.50767	7.33751	7.24575	7.50961
5900	7.56883	7.25596	7.67018	6.96214	7.43065
5920	7.72592	7.70058	7.4561	7.38808	7.62326
5940	7.50647	7.44951	7.47487	7.15391	7.53937
5960	7.21883	7.25901	7.04697	7.06247	7.33372
5980	7.20929	7.19394	7.44521	7.12312	7.24846
6000	7.39016	7.59021	7.15869	7.1763	7.50858
6020	6.8207	7.03886	7.12181	6.56567	7.36505
6040	7.42347	7.24768	7.4725	7.19198	7.64555
6060	6.66403	7.58211	7.30513	7.13672	7.50456
6080	6.83028	7.73129	7.56066	6.93746	7.30718
6100	7.02991	7.39285	7.75308	7.51119	7.46111
6120	6.90166	7.02034	7.07371	6.93049	7.4204
6140	7.12712	7.38944	7.60771	7.32979	7.58973
6160	6.72205	7.20775	7.66172	7.31549	7.71864
6180	6.23407	7.2558	7.78763	6.86605	7.79332
6200	6.54507	7.41787	7.62985	6.63049	7.30423
6220	6.54762	7.14281	7.68761	7.17946	7.17744
6240	6.27104	7.37464	7.26149	7.5032	7.31233
6260	6.73486	7.16809	7.64288	6.7851	7.65006
6280	6.92345	7.4554	8.00669	7.33391	7.36072
6300	7.12364	6.84918	7.64548	7.19856	7.82054
6320	6.68387	7.12806	7.55818	7.63132	7.16516
6340	7.46485	7.23472	7.46476	7.3861	7.62506
6360	7.36263	7.26817	7.26251	7.26021	7.71963
6380	7.79523	7.21715	7.47049	7.31548	7.26253
6400	7.64481	7.10127	7.12879	7.12312	7.56234
6420	7.5749	7.39343	7.54371	7.27283	7.1204
6440	7.33429	7.98297	7.54866	7.59099	7.96177
6460	8.09119	7.34258	7.37691	6.90323	7.61552
6480	7.48708	7.07109	7.76318	7.26493	7.29649
6500	7.63648	7.33626	7.40759	6.89545	7.33904
6520	7.44429	7.5633	7.35955	7.36252	7.58608
6540	7.40822	7.2189	7.72789	7.33439	7.43124
6560	7.60421	7.14477	7.83933	7.34312	7.54285
6580	7.41703	7.25937	7.5999	6.67563	7.37577
6600	7.65138	7.57558	8.20658	7.32526	7.71649
6620	7.62013	7.51344	8.14391	7.00417	7.37791
6640	7.07706	7.22261	8.05742	7.08677	7.43616
6660	7.11115	6.86227	7.88905	7.38829	7.6336
6680	7.14416	7.44999	8.56441	7.48334	7.4659
6700	7.17797	7.2393	8.60092	7.26401	7.10304
6720	7.69419	7.22822	8.32157	7.36427	7.45373
6740	7.58883	7.42605	8.29124	7.29868	7.39076
6760	7.78927	7.4507	7.79891	7.38182	7.37893
6780	7.38678	7.27423	8.51547	7.01831	7.51743
6800	7.26936	7.33134	8.22724	7.16807	7.01206
6820	7.53079	7.3927	8.31297	7.57988	7.4514
6840	7.06044	7.17329	8.02126	7.0841	8.41337
6860	7.28153	7.19665	8.4772	7.27253	7.71286
6880	7.38379	7.47027	8.3891	7.14669	8.42316
6900	6.87203	7.09045	8.16752	7.18422	7.42662
6920	7.36429	7.52071	8.29817	7.05445	7.26389
6940	7.64519	7.3887	8.07418	7.05719	7.72904
6960	7.44264	6.65817	8.28681	7.26663	7.1272
6980	7.03335	7.37232	8.1181	7.13496	7.40581
7000	7.15952	7.47102	8.14979	7.17356	7.0542
7020	7.17	7.40313	8.71522	6.80853	7.15219
7040	7.59007	7.11332	8.30542	7.255	7.52709
7060	7.03353	6.98559	8.13266	7.35171	6.95982
7080	6.97332	7.27418	7.90186	7.33961	7.2142
7100	7.25507	7.42957	8.37011	6.66149	7.33291
7120	7.38556	7.28556	8.10828	7.09987	7.40952
7140	7.52489	7.37798	8.36872	7.28311	7.63472
7160	7.23022	7.30635	8.02851	7.39525	7.83562
7180	7.35624	7.71779	8.01002	7.45622	8.45363
7200	7.3312	7.42603	8.22803	7.22338	7.96618
7220	7.28587	7.04629	8.07109	7.13136	8.0251
7240	7.48763	7.09977	8.63613	7.45414	7.74019
7260	7.29007	7.26121	8.30371	7.4327	7.64956
7280	7.2531	7.35354	8.44471	7.17162	8.27068
7300	6.95495	7.31872	8.21324	7.24795	7.50937
7320	7.3048	7.41271	8.38088	7.21627	8.36335
7340	7.53562	7.41705	8.31497	7.60287	7.87087
7360	7.07668	7.46516	8.22078	7.34902	7.86858
7380	7.29371	7.39429	8.42189	7.30859	8.33546
7400	7.28242	6.95674	8.22963	7.64428	7.69649
7420	7.5083	6.98471	8.36084	7.4574	7.64069
7440	7.06931	7.4528	8.06684	7.45163	8.28081
7460	7.12193	7.27487	8.22282	7.32903	7.86581
7480	7.14618	7.45576	7.97187	7.53578	7.61542
7500	6.9582	7.24666	7.82894	7.5355	7.24113
7520	7.29441	7.38106	7.50245	7.01988	7.41994
7540	7.18423	7.50154	7.44485	6.93556	7.41154
7560	6.8418	7.22347	7.37496	6.96229	7.80326
7580	7.22102	7.34921	7.05722	7.48954	7.33062
7600	6.93845	7.41681	7.42252	7.26432	7.29373
7620	7.05346	7.40639	7.76324	7.11028	7.22623
7640	7.1988	7.10059	7.30668	7.30151	7.36318
7660	7.15129	7.44957	7.47184	7.37489	7.79245
7680	7.31966	7.14159	7.53606	7.09732	7.54467
7700	7.55077	7.3986	7.17228	7.45001	7.0289
7720	7.25935	7.52735	7.49228	7.34962	7.33214
7740	7.36099	7.76259	7.64321	7.64084	7.76228
7760	7.72587	7.72348	7.2848	7.12694	7.39047
7780	7.17083	7.16655	7.57907	7.34253	7.25322
7800	7.24074	7.23021	7.23181	7.45652	7.73027
7820	7.70441	6.92092	7.26024	7.34278	7.52385
7840	7.02724	7.52026	7.08911	7.19774	7.17568
7860	6.78091	7.06465	7.48946	7.01242	7.19611
7880	7.71948	7.2695	7.24443	7.45221	7.59366
7900	6.76637	7.61867	7.48899	7.44621	7.38503
7920	6.79317	7.66321	7.2282	7.32605	7.25988
7940	7.17759	7.5877	7.3767	7.26587	7.50078
7960	6.69088	7.22284	7.09898	7.27663	7.31246
7980	6.7131	7.34489	7.55592	7.04854	7.73119
8000	7.01269	7.16244	7.63402	7.13692	6.94313
8020	7.07737	7.25408	7.19277	7.28334	7.71713
8040	7.6136	7.06126	7.21377	7.46948	7.43823
8060	6.88535	7.53065	7.43835	7.22121	7.07452
8080	7.14941	7.31228	7.25448	6.86078	7.42513
8100	7.08823	7.49247	7.38528	6.95151	7.39589
8120	7.18423	7.83795	7.19135	6.94945	7.09419
8140	6.94911	7.10993	7.55228	6.72535	7.39599
8160	7.11723	6.89929	7.53739	6.6969	7.57201
8180	6.84865	7.15105	7.58106	6.89922	7.38678
8200	6.22003	7.04406	7.48989	7.44299	7.03212
8220	6.86927	7.07681	7.23967	7.28734	7.01667
8240	6.79976	7.15055	7.32965	7.43577	7.79358
8260	7.0804	7.30437	7.30414	7.17009	7.31409
8280	7.12439	6.92137	7.42328	7.03389	7.46574
8300	6.83948	7.00916	7.51434	7.29589	7.72439
8320	6.66514	7.2601	7.5498	7.10183	7.30299
8340	6.81432	7.24341	7.55849	6.91845	7.67624
8360	6.63376	7.49106	7.45249	6.30611	7.70985
8380	7.25306	7.37642	7.38719	7.20191	7.40619
8400	6.7564	6.82086	7.24739	7.02804	7.23829
8420	6.66122	7.12836	7.30505	7.06689	7.26703
8440	7.18368	7.11247	7.60364	7.40757	7.34938
8460	7.05617	7.16701	7.25209	7.44823	7.58902
8480	7.49475	7.07308	7.59828	6.50835	7.37062
8500	7.37766	7.32879	7.52564	7.29459	7.68276
8520	7.2212	7.14849	7.49947	7.00186	7.43864
8540	6.86148	7.13756	7.22516	7.17835	7.13567
8560	7.17528	7.47039	7.52547	6.84011	7.69548
8580	7.38208	7.32829	7.32998	7.28316	7.85426
8600	7.00887	7.50091	7.68802	7.27852	7.29182
8620	7.20993	7.47584	7.16438	7.21559	7.42666
8640	7.54508	7.10397	7.13909	7.13099	7.86627
8660	7.19559	7.17691	7.38371	7.23233	7.36642
8680	7.02876	7.49969	7.32829	7.36832	7.58203
8700	6.83738	6.84332	7.17471	7.56216	7.59912
8720	7.02485	6.86403	7.49098	6.83286	7.57904
8740	7.32921	7.01577	7.19916	7.19575	7.90994
8760	6.76037	7.22446	7.36649	6.95605	7.64176
8780	7.10163	7.47979	7.54499	7.31877	7.68265
8800	6.95516	7.20408	7.66596	7.28782	7.2223
8820	6.87857	7.37134	7.75674	7.23947	7.41772
8840	7.53922	7.12232	7.07191	7.28629	7.37734
8860	6.90258	7.18485	7.50088	7.13928	7.65462
8880	7.10349	7.32079	7.43481	7.21049	7.96398
8900	6.73793	7.17007	7.668	7.37953	7.72644
8920	7.43732	7.29369	7.42898	7.43328	7.43659
8940	6.98294	6.98825	7.03393	6.95192	7.45724
8960	6.79605	7.47416	7.64322	7.39076	7.51248
8980	7.46442	7.01664	7.494	7.13068	7.82178
9000	7.13442	6.94712	7.08996	7.21692	7.37888
9020	7.05587	7.2364	7.83924	7.28013	6.83891
9040	6.79384	7.13875	7.71622	7.23294	7.02704
9060	6.94849	7.06078	7.55812	7.37201	7.19591
9080	7.57056	7.33736	7.30382	7.46395	7.33972
9100	6.57329	6.96628	7.2409	6.8934	7.00401
9120	7.43486	6.93981	7.84029	6.83726	7.14713
9140	7.26158	7.47616	7.29979	7.30459	6.72261
9160	6.61821	6.95645	7.58364	7.17595	6.81567
9180	6.81962	7.18291	7.51281	7.28297	6.81941
9200	7.07343	7.33634	7.58823	7.25605	7.06379
9220	6.64173	7.03263	6.99301	6.89239	6.95534
9240	6.88928	7.15764	7.09197	7.00258	7.02356
9260	7.07615	7.12441	7.36373	7.23752	7.0354
9280	6.93513	6.98514	7.50155	7.2366	6.89944
9300	7.36775	7.2141	7.40604	6.89757	7.06125
9320	7.25064	7.10231	7.49804	7.13884	7.16811
9340	7.72465	7.37776	7.55011	6.82768	7.22243
9360	8.04445	7.12541	6.95066	7.08404	6.68227
9380	7.30432	7.07816	7.70388	7.658	7.11609
9400	7.01898	7.0816	7.46538	7.10229	6.9628
9420	7.41963	7.15207	7.26008	7.16005	6.84506
9440	7.06964	7.36502	7.50856	7.11561	7.25512
9460	7.34591	7.32243	7.46101	7.45222	7.03044
9480	7.77677	7.3251	7.64877	7.38325	6.74979
9500	7.0614	6.82527	7.37726	7.26496	7.76998
9520	7.45187	7.39332	7.44821	7.14738	7.13039
9540	7.34641	7.5902	7.31137	7.18627	6.95838
9560	7.401	6.9898	7.68378	7.09034	7.07793
9580	7.19526	7.18672	7.25835	7.29285	6.68902
9600	7.57072	7.18744	7.41781	7.29498	7.09797
9620	7.22353	7.24388	7.18605	7.17441	7.18369
9640	7.21643	7.1202	7.42255	6.99815	6.84679
9660	7.15721	7.24667	7.43658	7.32282	7.05545
9680	7.3527	7.19292	7.59841	7.55548	6.68157
9700	7.19752	6.47989	7.3859	7.04132	7.12941
9720	7.35952	7.21823	7.26727	7.09479	6.94439
9740	7.44732	7.09151	7.68365	7.29802	7.06172
9760	7.47515	7.0391	7.59678	7.17691	7.03401
9780	7.0445	7.33362	7.62284	7.11729	7.36311
9800	6.81581	7.22192	7.53167	7.10482	6.5887
9820	7.74748	7.00925	7.39393	7.14404	7.16058
9840	7.21398	6.9698	7.2384	7.2556	6.74167
9860	7.0195	7.1778	7.33195	7.57694	6.83446
9880	7.68146	7.02811	8.03044	7.06325	6.67084
9900	6.59113	6.82437	7.00367	7.16448	7.11195
9920	6.87803	7.14359	7.04975	7.40138	6.77464
9940	6.75025	7.16472	7.24915	6.9864	6.85125
9960	6.70004	7.40743	6.75913	7.31712	7.02562
9980	6.71439	7.25285	6.98482	7.29715	7.14977
10000	6.60083	7.37038	7.14058	7.21873	6.94494
10020	7.02136	7.196	7.6416	7.43799	7.04601
10040	6.63044	7.46562	7.60628	7.18142	6.86925
10060	6.81217	7.49804	7.38785	6.92184	6.45694
10080	6.86145	7.37111	7.51863	7.27851	7.12857
10100	7.20913	7.41588	7.59855	7.22776	6.82709
10120	6.88595	7.42499	7.4827	7.22596	7.21486
10140	6.84907	7.20774	7.35794	7.23921	6.90358
10160	6.76771	7.46522	7.62398	7.31237	6.7939
10180	6.7285	7.19469	7.5656	7.06782	7.18037
10200	7.01211	7.13514	7.29899	7.0315	7.44268
10220	6.71801	7.23587	7.73435	7.36853	6.89027
10240	6.43965	7.54996	7.03948	7.1138	7.19146
10260	6.25855	7.25634	7.40752	6.91407	7.12596
10280	6.22601	7.285	7.19097	7.59882	7.12195
10300	6.60976	7.25147	7.12751	7.17603	7.21016
10320	6.83438	6.9623	6.99113	7.19086	7.16216
10340	6.4321	7.18933	7.15863	7.23757	7.45072
10360	6.90853	7.26171	6.79478	7.21526	7.42108
10380	6.65983	7.16881	6.92696	7.49878	7.5911
10400	6.96788	7.26321	7.15875	7.35123	7.22902
10420	6.80046	7.40018	7.561	7.43509	7.27344
10440	7.39867	7.309	7.5123	7.1572	7.34568
10460	6.71773	7.07483	7.43016	7.38478	6.98881
10480	6.85669	7.13145	7.60723	7.41655	7.44019
10500	6.91377	7.24775	7.96358	7.4849	7.24001
10520	6.90579	7.76943	7.35267	7.18874	7.46929
10540	6.85883	7.3826	7.80369	7.45043	7.34673
10560	6.98581	7.30372	7.27886	7.30266	6.70524
10580	7.29524	7.09605	7.00383	6.98726	7.34928
10600	6.91158	7.43385	7.43929	7.25829	7.44332
10620	6.5516	7.26453	7.49418	7.58176	7.2976
10640	6.81756	7.41923	7.55669	7.58239	6.97663
10660	6.44992	7.38812	7.36392	7.37283	7.77802
10680	6.50389	7.3582	7.39345	7.27816	7.33865
10700	6.56924	7.16136	7.35689	7.51804	7.28391
10720	6.76137	7.25336	7.19219	7.48757	7.05596
10740	6.4656	6.95097	7.65497	7.38829	7.50098
10760	5.95453	7.34108	7.19024	7.12975	7.09516
10780	6.10827	6.82951	7.40736	7.17783	7.55622
10800	6.44355	7.05687	7.57759	7.28264	7.18264
10820	6.33266	7.24188	7.5571	7.40391	7.55206
10840	6.26637	7.14179	7.61089	7.44918	7.24782
10860	5.99297	6.89582	7.62942	7.51887	7.47356
10880	5.80689	7.41364	7.38117	7.49382	7.19475
10900	6.60581	7.56217	7.58343	7.15098	7.27854
10920	6.5134	7.53825	7.31297	7.41619	7.09546
10940	6.21273	7.28409	7.41059	7.40776	7.31715
10960	6.00746	7.28103	7.48102	7.06435	7.22884
10980	6.23952	7.08301	7.53764	7.44224	7.32121
11000	6.57639	7.18496	7.4204	7.26434	7.58575
11020	6.40723	6.869	7.49448	7.60416	7.33039
11040	6.14746	6.87704	7.57832	7.54572	7.17018
11060	6.55977	7.39818	7.31455	7.22952	7.1382
11080	6.24205	7.39674	7.5591	7.56034	7.5088
11100	6.36339	7.10891	7.30124	7.47011	7.43815
11120	6.47331	7.06942	7.43901	7.32387	7.56445
11140	6.42522	7.37474	7.02657	7.1869	7.21721
11160	6.40855	7.02583	7.22084	7.36814	7.39581
11180	6.45798	7.09075	7.38482	6.95617	7.60515
11200	6.35193	7.34694	7.6106	6.96311	7.53888
11220	6.89628	6.97548	7.53537	7.42007	7.21771
11240	6.28729	7.2943	7.19637	7.30558	7.09554
11260	6.44157	6.86661	7.46356	7.42135	6.6198
11280	6.14321	7.15167	7.94946	7.00941	7.61439
11300	6.30094	6.77853	7.51691	6.89683	7.52572
11320	6.22102	7.42759	7.81764	7.37959	7.21776
11340	6.76376	6.93925	7.18478	6.9339	7.33697
11360	5.8859	7.24304	7.04973	7.59459	7.50097
11380	5.80619	6.95995	7.32827	7.23024	7.55385
11400	6.38956	7.05962	7.41744	7.18663	7.95701
11420	6.39302	7.11099	7.19281	6.95349	7.85072
11440	6.53135	7.20316	7.45091	6.99678	7.49063
11460	5.8961	6.75545	8.02966	7.17096	7.37255
11480	6.18463	7.10188	7.70008	6.82059	7.69666
11500	6.6339	7.36019	7.54443	7.31105	7.77184
11520	6.8666	7.02111	6.84749	7.3234	7.43132
11540	6.5279	7.13978	6.71492	7.15261	7.50664
11560	6.62776	6.79632	6.99509	7.34084	7.07832
11580	6.73983	7.24959	7.73244	7.07144	7.40293
11600	6.33725	7.22413	7.70785	7.15668	7.63561
11620	6.28789	7.30179	7.06493	7.10099	7.63257
11640	6.41877	7.31108	7.20183	7.50083	7.48487
11660	6.09519	7.63353	7.58397	7.27891	7.34816
11680	6.12123	7.35184	6.99993	7.20753	7.39382
11700	6.59287	7.34706	7.07372	7.35578	7.67402
11720	6.01666	7.14643	6.63873	7.44069	7.6068
11740	6.06876	6.96285	6.58636	7.26405	7.47319
11760	6.55812	7.02461	7.1288	7.35497	7.69859
11780	7.12513	7.03012	6.76686	7.45755	6.89474
11800	6.42097	7.12328	6.85052	6.87521	7.11879
11820	6.604	7.19578	6.86139	7.09284	7.754
11840	6.45408	7.16294	6.83711	6.98527	7.26369
11860	6.4715	7.05445	7.06466	7.29952	6.86408
11880	6.60636	6.86546	6.87951	7.054	7.38325
11900	7.01542	7.53557	7.12064	7.10401	7.56186
11920	6.41436	7.11904	6.97048	7.11559	7.51979
11940	6.6109	7.56014	7.24545	7.1356	7.8983
11960	6.78631	7.27742	6.99867	7.18288	7.8469
11980	6.84757	7.09805	6.81363	7.12103	7.4237
12000	6.96618	6.9056	6.93405	7.38806	6.96619
12020	6.70114	7.3261	6.7072	6.76946	6.56548
12040	7.1029	7.05002	6.86172	6.72263	6.19601
12060	7.01843	7.08342	6.89246	7.16234	6.4708
12080	6.87587	7.20016	6.82675	7.06175	7.24658
12100	6.81973	7.11919	6.84834	7.0333	6.72749
12120	6.82052	7.08143	6.80043	6.83884	6.86351
12140	7.11532	7.15322	6.91171	7.40935	7.56788
12160	6.66512	7.17039	6.69971	7.13855	7.41566
12180	6.95092	7.25847	6.78283	7.15721	7.24054
12200	7.00892	7.53327	6.8478	7.18342	6.87645
12220	6.22726	7.47528	6.79649	7.46233	6.74485
12240	6.84507	7.37912	7.01506	6.83758	7.03261
12260	6.7612	7.30011	6.24204	7.09895	6.94976
12280	6.53418	7.30227	7.17162	6.92902	7.08377
12300	6.55666	7.37693	7.06886	7.44064	6.78759
12320	7.07673	7.03603	6.93971	7.0302	7.11593
12340	6.85703	6.68208	6.95726	7.09189	7.08393
12360	6.84067	7.17638	6.97285	6.97311	6.48722
12380	6.71389	7.21525	7.03334	7.36802	6.53387
12400	6.60842	7.14684	6.75512	7.29849	6.42676
12420	6.75176	7.35093	6.66746	7.40754	6.74331
12440	6.56956	7.13347	6.76929	7.30113	6.68779
12460	7.1113	7.53645	6.63575	7.11931	6.51217
12480	6.53018	7.01831	6.68647	7.00154	6.70022
12500	6.3448	7.12509	6.77357	7.03933	6.47147
12520	6.72588	6.72025	7.37894	7.43867	6.70883
12540	6.79691	7.09841	6.81144	7.09084	6.42502
12560	6.58675	7.4025	6.90395	6.77869	6.47909
12580	6.76737	7.44669	6.65048	6.97447	6.58066
12600	7.1751	6.74629	6.85574	7.13256	6.77995
12620	6.54647	7.40527	7.53422	7.46781	6.03794
12640	6.42904	6.82197	6.78846	7.31084	6.26375
12660	7.2686	7.1243	7.4755	7.20595	6.62213
12680	6.91032	7.13529	7.41319	7.27403	6.5161
12700	6.53099	7.26628	6.97642	7.22689	7.10437
12720	6.5718	6.82845	7.6279	6.679	6.66429
12740	6.81576	7.36286	7.53847	7.14896	6.09671
12760	6.71106	7.26484	7.06402	7.169	6.14774
12780	7.07968	7.64432	7.36004	7.22769	6.45678
12800	6.94393	7.65996	7.68849	7.15841	6.10979
12820	6.90764	7.58999	7.42812	6.55809	6.02726
12840	6.67776	7.55252	7.20189	6.97236	6.55397
12860	6.65214	6.9916	7.16786	6.96668	6.20181
12880	6.53056	7.51118	7.58407	6.83081	6.62232
12900	6.83779	7.53663	7.26848	7.32221	6.90452
12920	6.97514	7.23211	8.11445	7.11029	8.06675
12940	6.82063	7.35138	7.26691	7.08826	7.90038
12960	6.89162	7.05275	7.75819	7.46085	7.81856
12980	6.61999	7.28251	7.50709	7.00201	7.64386
13000	6.69003	7.0298	7.53796	7.05303	7.86877
13020	6.54094	7.26689	7.28206	7.29254	7.85726
13040	6.9907	7.13242	7.40921	7.00933	7.98689
13060	6.7198	7.34843	7.11115	6.88231	7.61436
13080	6.95843	7.46471	7.37357	7.1785	8.11296
13100	7.09744	7.07928	7.11957	7.23788	7.68138
13120	7.28375	7.38136	7.07253	7.43639	7.87152
13140	6.23095	7.13071	7.14663	7.01812	7.61318
13160	6.86424	7.22902	7.50782	7.16578	7.74577
13180	6.4668	7.1876	7.2949	7.05713	8.02469
13200	6.96263	7.20778	6.87937	7.62098	7.86316
13220	6.53882	7.55061	7.18247	7.27431	8.08259
13240	6.97078	7.11142	7.36534	7.47105	7.98953
13260	6.57322	7.34403	7.64766	7.50499	8.09492
13280	6.88415	7.35614	7.1431	6.89786	7.9349
13300	6.36418	7.28567	7.14288	7.08433	8.16587
13320	6.7579	7.75869	7.56492	7.42717	8.17067
13340	6.61283	7.14627	7.68705	7.39354	8.02165
13360	6.50071	7.04453	7.54729	7.24953	8.46321
13380	6.22184	6.77265	7.5209	7.53284	8.31754
13400	6.58898	7.24864	7.17981	7.88404	8.26986
13420	7.16277	7.33802	7.2605	7.18367	8.10259
13440	6.81926	7.12872	7.48533	7.38142	7.9585
13460	6.83265	6.97177	7.29716	7.1511	8.15919
13480	6.17108	7.11403	7.85976	6.99386	8.44858
13500	6.94862	7.49828	7.07079	7.40726	8.35195
13520	6.67071	6.69996	7.30746	7.27602	7.89518
13540	6.51959	7.3745	7.2793	6.99284	8.28056
13560	6.63637	6.9148	6.92559	7.05955	8.33044
13580	6.43816	6.95969	6.97759	7.10352	8.2826
13600	6.82737	7.2175	6.84079	7.227	8.37049
13620	6.55898	7.26011	7.56815	7.13221	7.94707
13640	6.63799	7.51429	7.15883	7.52785	8.21968
13660	6.49668	7.08916	7.55799	7.20675	8.21482
13680	6.59217	7.35967	7.53162	7.34251	8.31751
13700	6.79748	6.97929	7.0542	7.33655	7.75138
13720	6.7862	6.85736	7.53556	7.55511	7.85854
13740	6.16898	6.79125	7.55732	7.26434	7.97553
13760	6.27025	7.26457	7.55956	6.95081	8.34456
13780	6.29336	6.95049	7.38951	6.94623	8.41336
13800	6.19346	7.17959	7.5857	7.39891	7.93025
13820	6.2256	7.01701	7.49081	6.9143	8.41353
13840	6.00959	7.11165	7.31071	6.98516	8.31856
13860	6.26149	7.01743	7.47889	7.25843	8.05044
13880	5.95602	7.24047	7.59326	7.6902	7.84321
13900	6.86889	7.04106	7.2819	7.50952	8.11606
13920	6.90549	7.20879	7.53043	6.99852	7.79748
13940	6.67387	6.90743	7.28097	7.56683	8.09472
13960	6.86745	7.22944	7.30545	6.91477	8.0411
13980	6.91445	7.26687	7.30567	7.35558	8.22062
14000	6.60314	7.18988	7.60465	7.13112	8.05983
14020	6.73222	6.90941	7.70858	7.3342	8.23936
14040	6.35028	6.82636	7.69655	7.40891	8.58903
14060	6.61626	7.08553	7.06245	7.52909	8.20539
14080	7.11939	6.94149	7.32831	7.16623	7.85527
14100	7.47143	7.62774	7.63678	7.19119	8.02009
14120	6.34639	7.28079	7.78391	7.25953	8.16328
14140	6.73659	7.39998	7.35594	6.9353	8.03245
14160	6.64554	7.22458	7.53008	7.36866	7.71256
14180	6.70545	7.34595	7.65042	7.29571	8.03597
14200	6.45606	6.83701	7.48042	7.38746	8.30858
14220	6.72722	7.10368	7.27859	7.43666	8.44378
14240	7.30059	7.0878	7.5124	7.53866	8.202
14260	7.01705	7.19223	7.25241	7.20385	8.1948
14280	6.73157	7.51161	6.69739	7.11802	8.21425
14300	6.9556	6.9587	7.03765	7.29242	8.44003
14320	7.20183	6.87438	6.70032	7.23982	8.69183
14340	7.01889	7.04358	6.85116	7.09637	7.94825
14360	6.56129	7.43632	6.90418	7.55234	7.76838
14380	6.83609	7.1763	6.65136	7.48962	7.76606
14400	6.64604	7.34547	6.25311	7.09368	7.79687
14420	6.05893	7.12807	6.98472	7.10021	8.30039
14440	7.14308	6.7665	6.75789	6.99044	8.09888
14460	6.90783	7.46393	6.81784	6.96608	7.62966
14480	6.995	7.18532	6.79442	7.30866	7.82078
14500	6.95438	7.45609	6.5456	7.06087	8.13873
14520	6.67234	7.43461	6.71194	7.18885	8.05374
14540	7.21424	7.05127	6.78193	7.25449	8.02245
14560	6.82895	7.44585	6.72271	6.95103	7.19635
14580	7.16327	7.12523	7.0381	6.7828	8.18944
14600	6.87368	7.18289	6.43959	7.18075	7.85738
14620	7.15375	7.31671	6.71949	7.61784	8.32513
14640	6.6497	7.21057	6.72817	7.40977	8.41935
14660	7.00604	7.4022	6.86037	7.43345	8.19504
14680	6.76527	7.54172	6.74085	7.322	7.9987
14700	6.49313	7.46234	6.63893	6.98221	8.07697
14720	6.3528	7.77276	6.97306	7.11197	8.12877
14740	6.87735	7.55208	7.16469	7.4069	8.07129
14760	6.42079	7.67577	7.21011	7.48503	7.96673
14780	6.5129	7.18681	6.91397	7.28217	7.91642
14800	6.83499	7.23806	6.70672	7.24327	8.21143
14820	7.09009	7.17179	6.97936	7.30016	7.98961
14840	7.27233	7.52821	6.70745	7.26642	8.3444
14860	6.732	7.67992	6.96969	7.33756	8.11847
14880	6.75225	7.42712	6.56169	6.80101	8.55548
14900	6.7727	7.57773	6.81917	7.38175	7.70795
14920	6.54961	7.61134	6.70242	7.01275	7.70099
14940	6.54705	7.36878	6.79984	7.37982	7.61277
14960	6.50685	7.53758	6.91946	7.49892	8.04476
14980	6.63331	7.06462	7.05596	7.13266	8.26348
15000	6.79834	7.4368	7.32353	6.50662	8.16607
15020	6.68401	7.18074	7.21853	6.87977	8.10255
15040	6.34661	7.57535	7.07832	6.82895	7.72408
15060	6.41287	7.28522	7.2496	7.25929	8.23357
15080	6.33945	7.10296	6.89196	7.23367	8.19153
15100	7.02224	7.17164	6.90914	6.79529	7.91462
15120	7.11718	7.10492	7.22105	7.40812	8.37834
15140	7.00664	6.82563	6.7209	7.06048	7.96518
15160	6.90456	7.49831	6.57418	6.95653	8.44298
15180	6.85224	7.22065	7.24539	7.41819	7.86547
15200	6.39057	7.24617	7.09337	6.74843	8.03102
15220	6.79881	7.34079	7.05555	7.07276	8.41963
15240	6.8544	7.50973	6.7824	7.1571	8.2574
15260	6.46355	7.3903	6.64613	7.12881	8.26428
15280	6.82991	7.60743	7.2682	7.26051	8.47953
15300	7.57897	6.88615	7.01787	7.08482	8.2713
15320	7.21364	7.09184	7.68183	6.97581	7.99448
15340	6.78892	7.30182	7.22438	7.04151	7.93728
15360	7.02957	7.15199	6.66823	7.27282	7.96998
15380	7.07733	7.14214	6.58411	7.03339	7.92308
15400	7.10746	7.22386	6.79688	7.50477	7.95394
15420	7.12869	7.60519	6.89294	7.25344	7.70842
15440	6.68371	7.70283	7.16562	7.54784	7.8081
15460	6.67444	7.12779	6.83052	7.33285	8.13376
15480	6.4676	7.49494	6.85335	7.49423	7.91908
15500	6.95079	6.69537	7.10886	7.01441	8.22136
15520	6.73726	7.56931	6.54032	7.05109	7.52285
15540	7.1216	7.3515	6.55693	7.3753	7.68138
15560	7.04001	6.70617	7.0295	7.35463	7.90098
15580	6.9095	7.08236	6.45903	7.21023	7.61389
15600	6.92495	7.67574	6.47977	7.28537	8.15601
15620	7.0484	7.41117	6.77935	7.46232	7.95361
15640	6.77895	7.76056	6.73896	7.20299	8.09192
15660	7.09137	7.32118	6.83493	7.3594	7.92249
15680	6.94357	7.28814	6.72665	7.42235	7.59678
15700	6.67765	7.61728	6.93757	7.44502	7.53164
15720	6.73202	7.70908	6.8877	7.50976	7.84935
15740	6.33762	7.67509	6.99519	6.70692	7.67218
15760	6.72224	7.5563	7.09599	7.50135	8.22884
15780	6.44801	7.48342	6.88024	7.23399	7.95289
15800	6.95113	7.66324	7.11677	7.00601	7.70369
15820	6.73137	7.36825	7.27911	7.22234	8.26631
15840	6.80678	7.40713	6.64368	7.04591	8.28352
15860	6.63643	7.10443	6.74757	6.85867	7.44423
15880	6.48576	6.85025	6.53659	7.36541	7.96749
15900	6.96852	6.94625	6.99506	7.45863	7.69792
15920	6.29578	7.24947	6.52427	7.40571	7.87141
15940	7.10594	7.52941	6.88515	7.13231	8.00195
15960	6.68948	7.63241	6.73897	7.25647	7.81647
15980	7.03098	7.38534	7.24968	7.46304	8.01029
16000	7.20827	7.5409	6.88572	7.03596	7.96406
16020	7.25399	7.43046	7.42093	6.89973	7.98535
16040	7.08084	7.74865	7.14516	7.13798	8.18152
16060	7.10936	7.54365	7.10789	7.07021	8.01993
16080	6.99308	7.53658	7.00796	7.28729	7.90396
16100	6.92532	7.58187	6.79875	7.14607	8.35576
16120	7.27094	7.72852	6.9184	7.33514	7.94389
16140	7.22914	7.9218	6.90007	7.36418	7.94138
16160	6.93173	7.28543	7.18966	7.63856	8.51159
16180	7.16451	7.79798	6.82851	7.08589	7.86631
16200	6.92587	6.84238	6.81506	7.11343	8.07534
16220	7.08942	7.76698	7.1744	7.23355	7.76475
16240	7.3646	7.39438	6.49352	7.46162	7.91958
16260	7.06192	7.39102	6.73308	6.82995	7.46937
16280	7.35081	7.46738	7.01424	7.37884	7.72235
16300	6.99154	7.01845	7.00825	6.99844	7.74927
16320	7.07641	7.72796	7.08363	6.80174	7.96897
16340	7.2866	7.52599	6.76581	7.44211	8.10432
16360	7.0693	7.33303	6.75454	7.05193	8.24621
16380	7.00919	7.30639	6.80432	7.5164	7.74354
16400	6.91445	7.61299	6.99488	7.08656	8.01411
16420	6.94412	7.4216	7.148	7.41207	8.04201
16440	6.97749	7.3017	7.13409	6.70667	7.89127
16460	6.65292	7.05626	7.19375	7.1948	7.77671
16480	6.62228	6.69643	6.80103	7.11332	7.57871
16500	6.74678	7.23904	6.72253	7.47332	8.26136
16520	6.90313	7.14351	7.17883	7.43421	7.62231
16540	7.11432	7.28431	6.61581	7.08156	7.48775
16560	7.25501	7.34506	7.271	7.16719	7.4463
16580	6.85145	7.29991	6.6483	7.07524	8.42098
16600	6.71728	7.39606	6.89216	7.33102	7.73343
16620	6.90769	7.81349	6.93233	7.40737	7.91878
16640	7.49923	7.62535	6.87914	7.29984	7.57268
16660	7.13925	7.58703	7.23726	7.68505	8.10191
16680	6.99899	7.66614	6.80249	7.31333	7.9434
16700	6.86379	7.96067	6.78192	7.3303	7.73805
16720	7.36176	7.28712	6.6103	7.00221	7.72557
16740	7.51172	7.07509	7.02078	7.4184	8.27279
16760	7.63837	7.11189	6.979	7.39871	8.15846
16780	7.34036	7.25237	6.69166	7.42898	8.20091
16800	7.85816	7.06221	6.8676	7.42513	7.99228
16820	7.51958	7.15588	6.74997	7.07987	8.06418
16840	7.15535	6.92506	6.2492	6.89147	8.13345
16860	6.58951	6.99803	7.25752	7.43689	7.87766
16880	7.21975	7.03303	7.12052	7.01113	7.51365
16900	7.27404	7.31593	6.83514	7.41959	7.53771
16920	6.94727	6.79473	7.41562	7.33011	7.62662
16940	7.8012	7.36572	7.38919	7.63492	7.69472
16960	6.7372	7.32184	6.99719	6.91808	7.89616
16980	7.26792	7.16346	6.53034	7.22403	7.79567
17000	6.93306	6.82008	7.05387	7.41777	7.80237
17020	7.26265	7.28221	6.65299	7.46235	8.10446
17040	7.09877	7.33094	7.00328	6.9393	7.79227
17060	6.87234	7.58109	6.87791	7.1353	7.94345
17080	7.50935	7.00245	6.65569	7.34061	7.74982
17100	7.00121	7.2941	6.95905	7.52144	7.80547
17120	7.34966	7.05778	7.19176	7.19786	8.55373
17140	7.3262	7.03697	7.17216	7.84709	7.95483
17160	7.1219	7.55818	7.25603	7.82489	7.57193
17180	7.45664	7.31264	6.90539	7.16443	8.01621
17200	6.80686	7.60275	7.01444	7.19703	8.12893
17220	7.04861	7.53949	6.82897	7.46772	8.22246
17240	6.83891	7.18978	7.82193	7.21904	7.77225
17260	7.59566	7.41443	7.56588	6.95935	7.64131
17280	7.02074	7.00565	7.28495	7.36679	7.81062
17300	7.47233	7.01487	7.72071	7.15412	7.57922
17320	7.04312	7.50313	7.23821	7.25289	7.57511
17340	7.18729	6.71341	7.39896	7.29637	7.81385
17360	6.97225	7.47267	7.36833	7.59057	7.87656
17380	6.93686	7.49185	7.88475	7.36446	7.63243
17400	7.13897	6.95725	7.42411	7.27138	7.71015
17420	7.46499	6.88469	7.52132	7.07631	8.37842
17440	7.50951	7.26485	7.37969	7.04445	7.72346
17460	7.18542	7.14557	7.48749	7.37947	7.93434
17480	7.13262	6.9442	7.42487	7.3986	8.0945
17500	7.22945	7.02906	7.34581	7.19773	8.23722
17520	7.06487	7.02036	7.34436	7.66389	8.18283
17540	6.84539	7.30783	7.33523	7.1244	7.89865
17560	7.0413	7.34854	6.80466	7.32425	7.85567
17580	7.15716	7.15407	6.68944	7.29481	8.05595
17600	7.13736	7.46985	6.91617	7.42588	7.97964
17620	7.35947	7.09799	7.22616	7.33697	8.56192
17640	6.9443	7.08858	6.9885	7.24737	8.17519
17660	7.4854	7.05117	6.60488	7.1011	7.89803
17680	7.23816	6.99984	7.07378	7.34496	8.10879
17700	7.06141	7.17731	6.89234	7.51271	8.21613
17720	7.1585	7.23629	7.20027	7.1915	7.98622
17740	6.92406	7.31178	6.54143	7.51368	8.1583
17760	6.86147	7.09945	7.39849	7.27574	7.92653
17780	6.67619	7.35593	6.87542	7.59023	7.86374
17800	6.94383	7.29441	7.17437	7.19302	8.06603
17820	7.27251	7.32919	6.94144	7.3361	8.20066
17840	6.75718	6.77324	7.27789	7.36718	7.95282
17860	6.73321	7.43453	7.04867	7.2008	7.90741
17880	6.56608	7.41145	7.021	7.29767	8.19734
17900	6.3564	7.39526	6.96946	7.32596	8.40406
17920	6.96092	7.202	7.33884	7.17833	8.08043
17940	6.3644	7.16673	7.31394	7.40927	8.22642
17960	6.28574	7.19947	6.60368	7.55009	8.18269
17980	6.62403	7.40631	6.74823	7.49796	7.99471
18000	6.52201	7.54799	5.8771	7.35538	8.16763
18020	6.97861	7.33504	6.73103	7.48847	8.38207
18040	6.68191	7.18967	6.70166	7.0245	7.57435
18060	6.82439	7.32398	7.45985	7.51132	8.07742
18080	7.14103	7.03404	6.94455	7.12021	8.11919
18100	6.71724	7.45882	6.55996	7.185	8.17867
18120	6.81084	7.46066	7.05376	7.48534	8.28585
18140	6.7885	7.48318	6.97459	7.29426	7.83291
18160	6.99316	7.30065	6.39826	7.27687	8.29877
18180	6.77048	7.08681	6.68179	7.1371	7.92665
18200	6.96642	7.19108	6.76139	7.19365	8.54997
18220	6.67682	7.11923	6.95753	6.93792	7.99184
18240	6.93939	7.19796	6.73425	6.99252	7.92573
18260	6.94857	7.55356	6.75215	7.30033	8.58692
18280	6.84766	7.23998	7.07543	7.54966	8.47452
18300	7.12317	6.79845	6.71213	7.38849	7.9677
18320	6.83775	7.17844	7.20572	7.28958	8.20339
18340	7.01901	7.25734	6.53731	7.27584	7.91496
18360	7.038	7.20882	6.88776	7.30097	8.23447
18380	7.06374	7.23936	7.01953	7.18664	8.00863
18400	6.83181	7.18466	6.85691	7.09853	8.24827
18420	7.04726	7.09447	6.76272	7.1384	8.13835
18440	7.11603	7.36695	7.30453	7.37076	8.29977
18460	6.85227	7.02555	6.81022	7.28859	8.38515
18480	6.75944	7.14449	6.91968	7.09245	8.51987
18500	6.5796	7.05301	6.8682	7.21207	8.41695
18520	6.80785	7.18201	7.01339	7.28135	8.1609
18540	6.67262	7.3122	6.88797	7.30774	8.08931
18560	6.65094	7.12437	6.96948	7.47882	8.33621
18580	6.78338	7.14366	7.2001	7.54863	8.426
18600	6.866	7.34057	7.4147	7.5692	8.17475
18620	7.23428	7.17018	7.51825	7.29347	7.97013
18640	6.95173	7.06299	7.88399	7.52145	7.88302
18660	6.86958	7.22957	7.24964	7.21216	8.13819
18680	6.26332	7.10337	7.07966	7.215	8.1235
18700	6.81677	7.27356	7.54132	7.08592	8.27518
18720	6.95337	7.22277	7.62413	7.29002	7.82952
18740	6.6302	7.39465	7.13211	7.57141	8.15351
18760	6.63647	7.30595	7.48971	7.18723	8.23945
18780	6.9258	7.26982	7.67633	7.02894	7.98256
18800	6.72033	7.23941	7.11274	6.86891	8.34528
18820	6.48122	7.14386	7.50886	7.24778	8.06415
18840	7.14186	7.79325	7.58467	7.10274	8.14871
18860	6.86444	7.16108	7.46828	7.23168	8.1779
18880	6.9703	7.38297	7.91699	7.39379	7.7096
18900	7.05917	7.58522	7.43582	7.21886	8.04513
18920	7.08577	7.39217	7.5263	7.15766	8.09091
18940	7.15963	7.23714	7.77718	7.08358	8.07994
18960	7.09406	6.95238	6.95872	7.00461	8.0447
18980	6.58328	7.14028	7.48171	7.30969	8.12528
19000	7.19425	7.37952	7.31782	7.00896	7.9311
19020	6.95117	7.39471	7.35947	6.91273	8.69327
19040	7.2958	7.49453	6.97695	7.11938	8.66551
19060	7.33508	7.14256	7.38441	6.98334	7.83887
19080	6.74227	7.35796	7.28471	7.02533	8.11094
19100	6.68694	7.13177	6.87577	7.19192	8.08688
19120	6.78888	7.40485	7.2554	7.3642	8.1194
19140	6.84818	7.10887	6.93881	7.61082	8.35771
19160	6.83292	7.11864	7.65925	6.87226	8.19393
19180	7.05039	6.57865	7.02561	7.10206	8.01113
19200	6.83895	7.48183	7.19191	7.44857	8.3808
19220	6.62643	7.06157	6.86172	7.48983	8.13655
19240	6.75166	7.43299	7.04308	7.07457	7.95961
19260	7.17722	7.02613	7.12262	6.92905	8.57784
19280	6.74726	7.18351	7.43454	7.26678	8.32019
19300	6.53718	7.10739	7.29372	7.32311	7.77588
19320	7.10064	7.12624	7.24914	7.12945	8.18361
19340	7.19559	7.09446	7.00689	7.13157	8.32149
19360	6.77358	7.32626	6.94918	7.42394	8.10826
19380	6.92192	6.90481	6.6456	7.05536	8.27506
19400	6.85239	7.14307	6.1124	7.09581	8.84248
19420	6.55033	7.02021	6.53472	6.96238	8.23794
19440	7.21706	7.38809	6.81911	7.21673	8.09378
19460	6.55187	7.34735	6.75374	7.32759	8.2758
19480	7.07727	6.99507	6.85239	6.7332	8.16489
19500	6.66537	7.03726	6.90846	7.28825	8.15773
19520	7.25844	7.0584	6.47064	7.35301	8.4574
19540	7.00769	7.40915	6.91994	7.10194	8.33405
19560	6.98305	7.06558	6.67069	7.17012	7.72236
19580	7.24927	7.13647	6.54955	7.38377	7.52948
19600	6.7887	7.48033	6.60928	7.14206	7.79089
19620	6.94314	7.13152	5.85283	7.53941	7.99194
19640	7.38193	7.23373	6.69303	7.19669	7.89073
19660	6.99955	7.23396	7.12361	7.29749	8.24656
19680	7.50704	7.00918	6.71747	7.51161	8.00578
19700	7.02435	6.89552	7.14596	7.13489	8.66206
19720	6.60398	6.91203	7.65247	7.57855	7.90149
19740	6.89994	6.98138	7.78449	7.41176	8.14148
19760	6.73916	7.09526	7.32495	7.24727	8.21078
19780	6.78034	7.13733	6.27703	7.13175	7.94008
19800	6.77535	7.10997	6.62973	7.08098	8.06522
19820	6.60379	7.06508	7.01199	7.40216	8.06401
19840	6.93974	7.37359	6.98742	7.24727	8.36125
19860	7.04332	6.98532	6.97519	7.17662	8.04293
19880	7.25137	7.21688	6.65677	7.60746	8.03082
19900	7.20729	7.61207	7.18462	7.1965	7.99156
19920	7.05707	7.09386	7.36897	7.02703	8.0334
19940	7.26891	7.23649	7.16496	7.0651	8.36847
19960	7.05735	7.30932	7.19943	7.59094	8.00488
19980	6.7306	6.99382	7.16998	7.16486	8.628
20000	6.30758	7.14525	6.91443	7.40404	8.5174
20020	6.9873	7.0279	6.89769	7.31943	8.27486
20040	6.37421	7.11175	6.51861	7.20942	8.44703
20060	6.6047	6.91526	7.18625	7.48094	8.34746
20080	6.40657	7.74522	7.28798	7.38033	8.50633
20100	6.28723	7.22445	7.15901	7.70342	8.18792
20120	6.28552	7.28571	7.19455	7.43777	8.15264
20140	6.59664	7.27502	7.1201	7.7434	8.54443
20160	6.51037	7.064	6.99001	7.45347	8.36163
20180	6.9735	7.08276	7.29781	7.38103	8.36332
20200	6.49718	7.10753	6.72151	7.5349	8.00947
20220	6.83868	7.09138	6.53244	7.39058	8.16801
20240	6.74304	7.23297	7.01723	7.64751	8.05058
20260	6.34364	7.44477	6.94535	7.42455	7.89392
20280	6.98177	7.06222	6.79093	7.38643	8.33492
20300	6.61243	6.88174	6.42218	7.59326	8.12175
20320	6.84406	7.43755	6.53628	7.72926	8.23541
20340	6.52672	7.50876	6.68353	7.24358	8.15864
20360	6.24417	7.23846	7.35381	7.26192	7.88035
20380	6.60006	6.99997	7.2148	7.25692	8.26997
20400	6.14942	7.16541	6.88765	7.59869	8.40195
20420	6.13118	7.35385	7.03233	7.63617	8.42772
20440	6.4057	7.18497	7.03972	8.04137	8.81804
20460	6.94753	7.04636	7.35082	7.60618	8.58975
20480	6.91887	7.41492	7.05093	7.49572	8.269
20500	7.09291	7.04051	7.62456	7.5693	8.08146
20520	7.18422	7.07558	7.08783	7.744	8.01538
20540	6.93941	7.06201	7.14868	7.51359	8.54214
20560	6.61481	7.37581	7.43622	7.74244	8.35981
20580	6.76198	6.90409	7.94818	7.80808	8.21181
20600	7.25605	6.90776	7.06193	7.51537	8.61121
20620	7.2432	7.404	7.86699	7.70881	8.28731
20640	6.58502	7.08789	7.11684	7.26544	8.55885
20660	7.03756	7.30377	7.32122	7.38954	8.20703
20680	6.7411	7.40275	7.34651	7.99081	8.23885
20700	7.42527	7.2574	7.21917	7.47256	8.65756
20720	7.1146	7.61146	7.61085	7.02661	8.36975
20740	6.83609	7.09998	7.60686	7.4499	8.72642
20760	6.9546	6.77463	7.52606	7.54148	8.69738
20780	7.09655	7.20835	7.17977	7.67197	8.34055
20800	6.52181	6.98954	7.27464	7.23482	8.34447
20820	6.79528	7.21631	7.86256	7.35677	8.13232
20840	6.92196	7.30372	7.66046	7.1936	8.40953
20860	6.78601	6.97246	7.88819	7.62349	8.1668
20880	7.05537	7.17802	7.46457	7.61667	8.12675
20900	6.81411	7.29009	7.65923	7.2531	8.13498
20920	7.22702	7.17527	7.43394	7.50966	8.08619
20940	6.75018	7.07008	6.46453	7.20893	8.06104
20960	6.89176	7.31193	7.53675	6.90535	8.26492
20980	6.80756	7.43314	7.50467	7.08227	8.15393
21000	7.13714	6.99646	7.13464	7.35139	7.79076
21020	6.6791	7.06652	7.54163	7.07447	8.16035
21040	6.51559	6.91907	7.49448	6.82807	7.86801
21060	6.49435	7.50008	7.49594	7.37509	8.53966
21080	7.34538	7.06847	7.5771	7.15831	8.53283
21100	7.52734	7.31595	7.50555	7.15172	8.2202
21120	7.04824	7.23001	7.16381	7.26029	8.46196
21140	6.75337	7.18587	8.02843	7.23843	8.46978
21160	7.14764	7.15096	7.3466	7.60315	8.85084
21180	6.79443	6.99831	7.22679	7.41151	8.11528
21200	6.67297	7.14599	7.13383	7.32547	8.27844
21220	7.08578	7.2398	6.96925	7.00657	8.22005
21240	6.77208	6.85227	7.00713	7.56509	8.14422
21260	6.83006	7.17916	7.49107	7.14632	7.98452
21280	6.6475	7.28783	7.47069	6.87804	8.09757
21300	6.72105	7.47113	7.09742	7.09484	8.45618
21320	6.80334	7.25902	7.18915	7.06703	8.29324
21340	6.57197	7.26102	7.28861	6.96183	7.96593
21360	6.86394	7.55298	7.57124	7.21769	7.86647
21380	6.56439	7.22162	7.66391	7.24431	8.27709
21400	7.23595	7.40469	7.82012	7.21158	7.92043
21420	6.80419	7.42592	6.95755	7.02836	8.22748
21440	6.90718	7.29494	7.26233	7.66498	7.93513
21460	7.1951	7.17997	7.55769	7.10759	8.22259
21480	6.94839	6.97395	7.37282	7.37225	8.01512
21500	6.95252	7.14812	7.70309	7.77391	8.31125
21520	7.04894	7.45034	7.45618	7.27507	8.18712
21540	6.96973	7.16855	7.56315	7.18072	8.26679
21560	7.1244	7.25368	7.15246	7.40166	8.52067
21580	7.06775	7.42989	6.86059	7.49582	8.12381
21600	7.32968	7.38718	6.58428	7.23864	8.24412
21620	6.83132	7.52668	6.79014	6.52201	8.4427
21640	6.66941	7.14118	6.29193	6.91747	8.35603
21660	6.47923	7.17993	6.23494	7.5288	8.17758
21680	6.6573	6.9824	6.44907	6.9315	8.30182
21700	7.0787	7.02602	6.51814	7.17894	8.06748
21720	6.89752	7.15088	6.2427	7.06503	8.32054
21740	6.81132	7.11288	6.3663	6.95889	8.19765
21760	7.07498	6.93482	6.48284	7.28196	8.37431
21780	7.15503	6.82966	6.35603	7.25624	8.2589
21800	7.1158	6.6899	6.18784	7.63602	8.68802
21820	7.02049	6.80582	6.77068	7.16573	8.59736
21840	6.86338	7.37614	6.82078	6.87121	8.82221
21860	7.13338	7.20232	6.84781	7.47456	8.39768
21880	6.8718	7.34721	6.22969	7.34683	8.20054
21900	6.9176	7.46541	6.25335	6.92553	8.27173
21920	6.6441	7.18866	6.47291	7.13529	8.26458
21940	6.8646	7.30885	6.52305	7.3283	8.46601
21960	7.08107	7.08264	6.75011	7.02207	8.34689
21980	6.98434	7.37202	6.65192	7.35468	8.43399
22000	6.81156	7.27672	6.49936	7.26041	8.41217
22020	6.96265	7.02655	6.40404	6.88393	8.29413
22040	6.41056	7.2732	6.59209	7.19183	8.09574
22060	6.81273	7.29507	7.07885	7.36758	8.43163
22080	6.80859	7.08751	6.58487	7.38851	8.17155
22100	6.63306	7.28009	6.51342	7.57445	8.08195
22120	6.86096	7.12059	6.79097	7.01913	8.04307
22140	6.90955	6.70911	6.67098	6.80541	8.16135
22160	6.77422	6.84782	6.93001	7.10603	8.4067
22180	6.65645	7.33791	6.58069	7.20093	8.31696
22200	6.96875	7.21273	6.77518	7.21625	8.16093
22220	6.71958	7.118	6.71478	7.45793	8.28939
22240	6.93109	7.10346	6.9999	7.20302	8.55738
22260	6.72877	7.19414	7.21388	7.58554	8.22214
22280	6.75105	7.53439	7.31717	7.61057	8.48222
22300	7.25511	7.21117	6.73338	7.46005	8.43687
22320	6.72361	7.29917	6.7352	7.25834	7.95116
22340	6.71686	7.50206	6.73019	7.33209	8.4125
22360	6.83733	7.29825	6.72299	7.98041	8.59064
22380	6.86661	7.12723	6.64929	7.69876	8.44011
22400	7.08018	7.33294	6.45179	6.91991	8.45809
22420	7.5384	6.84082	6.72909	7.0175	8.40097
22440	7.0442	7.13954	7.47269	7.20449	8.53683
22460	7.43324	7.21093	6.36491	7.49876	8.35812
22480	6.81575	7.38356	7.10539	7.61058	8.43682
22500	6.719	7.13453	7.11186	7.62266	8.74343
22520	6.85782	7.3101	7.09581	7.8018	8.19989
22540	6.99009	6.94561	7.32049	7.74455	8.53824
22560	6.88869	7.06091	7.14177	7.19925	8.48931
22580	6.72473	7.181	7.13531	7.77885	8.3368
22600	6.89768	7.22665	6.70391	7.59681	8.66143
22620	7.0041	7.45454	6.33988	7.77063	8.53753
22640	6.94434	7.02866	6.57938	8.07707	8.27272
22660	7.13103	7.04293	6.54563	7.74969	8.45219
22680	7.0105	7.21033	6.6167	8.05501	8.90068
22700	7.40361	7.07743	7.4395	8.18986	8.2673
22720	6.88504	7.39013	6.85704	8.16381	8.348
22740	6.88888	7.18545	6.79368	7.67783	8.33524
22760	6.93417	7.08043	6.72327	8.02657	7.97872
22780	7.08993	7.04937	6.99657	7.86537	8.63264
22800	7.02815	7.12453	7.18821	8.57678	8.06407
22820	6.77236	7.19072	7.21268	8.02894	8.43317
22840	6.79662	7.43326	7.39718	7.98491	7.91848
22860	6.88514	7.35696	7.69539	8.70471	8.30177
22880	7.18763	7.13101	7.27761	8.1331	8.58096
22900	7.01372	6.96609	6.85092	8.5554	8.0269
22920	6.91306	7.14437	7.68314	8.24099	8.48862
22940	6.95696	7.11576	6.8749	8.25341	8.47491
22960	6.92899	6.87994	7.42218	8.27234	8.31049
22980	6.68992	6.79481	7.62495	8.37086	8.58746
23000	7.11693	7.09539	7.50556	8.32192	8.88281
23020	6.98589	7.39843	6.72395	8.69134	7.9603
23040	6.93154	7.25556	7.25577	8.00176	8.43818
23060	6.97066	7.04262	7.28236	8.73773	8.25515
23080	6.87984	7.08786	7.25407	8.02854	8.10405
23100	7.04036	7.36679	7.11151	8.15769	8.4828
23120	6.82878	7.17227	7.01478	8.10387	8.36038
23140	7.10373	7.27002	7.31229	7.96492	7.83463
23160	7.00639	7.39319	7.4898	8.37356	8.24849
23180	7.45088	7.08102	7.0109	8.76176	7.70626
23200	6.96052	7.52489	7.51006	7.88744	8.23034
23220	7.06656	6.9883	7.70217	8.02832	8.19297
23240	6.80607	7.02175	7.91186	8.2226	8.42829
23260	6.57531	7.05955	7.89776	8.1978	8.23555
23280	7.04071	7.12293	8.08669	8.1803	8.2266
23300	7.16688	7.00002	8.1535	8.38926	7.9756
23320	6.82327	7.16455	7.22107	7.79124	8.31506
23340	6.61329	7.1268	7.59291	7.98688	8.03229
23360	6.62092	6.92213	7.81316	8.03819	8.30508
23380	6.91091	6.90953	6.86637	8.0961	8.01809
23400	7.19709	6.94846	7.16943	8.05268	8.09872
23420	6.87871	7.62148	7.25278	7.63096	7.93834
23440	7.15293	7.25981	7.13203	7.78146	8.31459
23460	7.75642	7.25265	7.60605	7.82442	7.817
23480	6.88282	7.40587	7.17497	7.56832	7.98191
23500	7.12715	7.18555	7.41513	7.98589	7.95945
23520	7.30766	7.43603	7.2507	8.08458	7.72853
23540	7.29248	7.56637	7.74358	7.30092	8.06455
23560	6.94204	7.39317	7.36548	7.87059	8.38995
23580	7.27391	7.42017	7.50304	7.99459	8.07194
23600	6.72675	7.01339	7.02111	7.72752	7.80327
23620	7.07967	7.41759	7.49621	7.68158	8.33417
23640	7.19448	7.24861	7.12655	8.02854	7.93517
23660	6.96518	7.57141	6.75	7.7853	8.17603
23680	6.80148	7.15105	7.26596	7.47482	8.14059
23700	7.15116	7.15329	6.94585	7.17268	7.8151
23720	6.79671	6.4545	7.52121	7.51273	8.36346
23740	6.77194	7.23674	7.2955	7.65387	7.98868
23760	6.52044	7.17721	7.33014	7.58559	7.78191
23780	6.47192	6.83917	7.23653	7.70974	7.59057
23800	6.94211	7.10379	7.37312	7.75684	7.48774
23820	6.9088	7.41457	7.22228	7.229	7.67811
23840	6.59336	7.33969	7.57119	7.08851	8.23844
23860	6.73667	7.32005	7.12725	7.43747	8.10957
23880	7.00982	7.18158	7.36287	7.31139	7.58534
23900	7.1512	6.83808	7.19797	6.90149	8.34203
23920	6.80445	7.10892	7.00303	7.09243	7.98704
23940	6.53213	7.49274	7.15788	7.17259	8.59662
23960	6.90392	6.73059	7.16348	6.81402	8.197
23980	6.94255	7.1254	7.39131	7.37426	8.37947
24000	6.67843	7.07751	7.01582	7.59945	7.83748
24020	7.26315	7.28247	6.8752	7.12759	8.09881
24040	6.75561	6.97287	7.20793	7.43497	8.01891
24060	6.7064	7.2557	6.91015	7.12066	8.41473
24080	6.98232	7.316	7.14699	7.25846	8.65983
24100	7.11247	6.86496	7.23186	7.53566	7.82991
24120	7.0148	6.89064	6.96485	7.61066	8.18414
24140	6.63689	6.89115	7.34707	7.58123	8.37066
24160	6.57968	7.26781	7.25113	7.55171	7.87026
24180	7.06299	7.46999	6.96857	7.4485	8.07728
24200	6.59222	7.44172	7.53301	6.95638	7.96976
24220	6.83397	7.21384	7.40349	7.01602	8.00459
24240	6.9909	6.87399	7.45421	6.72174	8.18661
24260	6.8993	7.28975	7.33033	7.40145	7.66682
24280	7.31562	7.39598	7.39643	7.16424	7.89161
24300	6.93283	7.39425	7.5426	7.04506	7.99026
24320	7.15123	7.10464	7.20914	7.46203	7.71928
24340	7.13122	7.1257	7.53932	7.82913	8.16535
24360	7.03551	6.74051	7.68904	7.38942	7.91552
24380	8.10673	7.27064	6.71667	7.38099	7.99287
24400	7.73701	7.1819	7.15726	7.2596	7.78112
24420	7.36801	7.27819	6.90414	7.39852	7.77791
24440	6.98655	7.37037	7.26891	7.31875	7.9617
24460	6.91101	7.35237	7.51214	7.69123	8.33673
24480	7.3571	7.22027	7.20394	7.79318	8.139
24500	6.94809	7.71928	7.14173	7.49924	8.14371
24520	6.8347	7.52135	6.63307	7.77389	7.35242
24540	7.03851	7.19193	6.51607	7.79004	7.37906
24560	7.1239	7.2545	6.78983	7.28082	8.19488
24580	6.98651	6.93729	6.97077	7.68862	7.95386
24600	7.25505	7.37121	6.82806	7.24547	8.26467
24620	7.15976	7.15672	7.02379	7.18263	7.68166
24640	7.00359	7.26376	6.95833	7.35102	7.75612
24660	6.48629	7.37113	6.82371	7.38985	8.03993
24680	6.70402	7.10871	6.85581	7.797	7.9415
24700	7.95969	7.38897	7.17297	7.85475	8.5573
24720	8.31135	7.48877	7.01088	8.08956	7.73611
24740	7.8489	7.16721	7.00005	7.69117	7.67582
24760	8.08494	7.11757	6.96671	8.04368	7.96024
24780	7.99963	7.32518	7.25576	7.52509	7.49148
24800	7.77781	7.33676	6.75291	7.36743	7.76907
24820	7.47424	7.37597	7.15868	7.83961	7.82764
24840	7.31573	7.02709	6.76563	7.72293	7.70099
24860	7.56443	7.1434	6.85632	8.51434	7.87144
24880	7.67047	6.98794	6.76872	7.77822	8.4245
24900	7.15418	7.38727	6.6925	8.72057	7.88706
24920	7.21274	7.1326	6.46833	7.95183	7.48495
24940	7.08515	7.27722	6.21625	8.30458	7.85134
24960	7.41906	7.28615	6.9438	8.91962	7.74305
24980	6.8552	6.87813	6.82504	8.27436	7.47683
25000	7.23127	7.02522	6.97582	8.98835	7.34078
25020	7.14834	7.39749	7.67494	8.94876	7.93696
25040	7.11143	7.78137	7.31179	8.69482	8.32998
25060	7.22888	7.15428	7.03003	8.9022	7.84687
25080	6.89179	7.52059	7.05831	8.56316	8.13759
25100	6.59737	7.08158	7.19107	8.90637	8.4406
25120	6.62167	7.36077	7.90268	8.69869	8.3139
25140	6.89508	7.55466	7.54921	9.16301	8.01442
25160	6.93432	7.34239	7.26853	8.63068	7.89449
25180	6.9632	7.3218	7.16595	8.32361	8.18504
25200	7.23313	7.4091	7.22377	8.81753	8.00727
25220	7.20505	7.33644	7.22968	8.70687	8.04883
25240	6.85773	7.49242	7.31354	8.61345	7.69877
25260	6.927	7.07775	7.46728	8.34488	7.77009
25280	7.03648	7.01376	7.11246	8.41907	7.9356
25300	7.21473	7.11875	7.25936	9.05831	8.33929
25320	7.21339	7.38439	7.33549	8.90967	8.55546
25340	7.30034	7.65581	7.41901	8.60914	8.13627
25360	6.925	7.17159	7.07007	9.10943	7.9851
25380	7.28423	7.25863	7.66484	8.67286	7.57286
25400	7.1323	7.02989	7.44954	8.84904	7.86216
25420	7.32172	7.52956	7.09039	8.93685	7.8417
25440	6.90109	7.39215	7.03755	8.76312	8.27474
25460	6.87826	7.37383	7.08071	8.77281	8.27127
25480	7.43887	7.23424	7.0377	8.95468	8.36513
25500	7.01092	7.37256	7.3078	8.80279	8.19089
25520	7.09033	6.99881	7.37898	8.78807	8.25544
25540	7.23679	7.54356	7.13988	8.79207	8.11906
25560	7.04386	7.47088	7.38895	8.96814	8.08778
25580	7.44021	7.20944	7.31133	8.72976	8.1921
25600	7.15843	6.96999	7.4685	8.3586	7.86535
25620	6.4354	7.01251	7.55901	8.44674	7.90208
25640	6.6147	7.16292	7.45256	8.3981	8.43994
25660	6.89288	7.09194	7.94127	9.04214	7.6898
25680	6.67326	6.76036	7.28369	8.59696	7.72017
25700	7.13809	7.52444	7.17795	8.562	7.7853
25720	6.86025	7.05862	7.19274	8.75247	7.63989
25740	6.7374	7.17936	7.12348	9.27261	8.06281
25760	7.11165	7.28792	7.50141	8.92699	7.98401
25780	6.96525	7.10877	7.20243	8.64952	8.07054
25800	7.13993	7.38718	7.03255	9.05207	8.12566
25820	6.84837	7.15647	7.94347	8.5643	7.8202
25840	7.14349	7.19381	7.63148	9.05486	8.11629
25860	6.97088	7.39529	7.08858	8.75133	8.03986
25880	7.15193	7.43637	6.89301	8.8141	7.90185
25900	7.08257	6.78424	7.15329	8.69697	7.67181
25920	6.73145	7.34066	7.29398	8.2552	7.78091
25940	6.86506	7.10867	7.10896	8.65628	8.19569
25960	6.6581	7.29155	6.78273	8.59827	8.62288
25980	6.50584	7.1009	7.37917	8.59476	8.09631
26000	6.7018	7.20248	6.82615	9.09911	8.34437
26020	6.65236	7.3806	7.14853	8.70021	8.11894
26040	6.38823	6.99996	7.33371	8.64871	8.18536
26060	6.00724	7.51959	6.73768	8.80923	7.87548
26080	6.6195	7.24574	7.25106	9.08937	8.11618
26100	6.82569	7.14655	6.60839	9.09698	8.113
26120	6.63297	7.11361	6.79724	8.5272	8.06327
26140	6.89069	7.11568	6.5068	9.08098	8.3597
26160	6.75106	6.88702	6.89217	8.6353	7.91047
26180	6.74352	7.36895	6.70928	8.76271	8.44391
26200	7.1942	7.10574	6.96563	8.92947	8.53446
26220	6.7718	7.17541	6.74875	8.95021	8.3247
26240	6.5198	7.18995	6.93248	8.7973	8.29335
26260	6.93288	6.9772	6.9587	8.58353	7.95756
26280	6.32	6.95371	7.33757	8.82465	7.96599
26300	6.63765	6.99343	7.05098	8.57424	8.00741
26320	6.79385	7.0114	6.84624	9.03727	7.92774
26340	7.02011	6.78048	6.56298	8.98566	7.46345
26360	6.76074	6.79423	7.48762	9.35918	7.85642
26380	6.59417	7.00623	7.39563	8.89328	7.69642
26400	6.85663	7.18901	6.76588	9.02457	7.48726
26420	7.25443	6.7188	6.77195	9.13751	7.62846
26440	6.86599	7.25419	6.91242	9.11646	7.85626
26460	7.40672	6.97797	7.10958	9.11334	7.99994
26480	7.41701	7.49951	7.00434	8.8242	7.92146
26500	7.12484	6.929	7.2786	8.7912	7.81648
26520	6.92601	6.89977	7.33115	9.23112	7.84596
26540	7.57472	7.43894	7.03034	9.49591	7.66459
26560	6.99168	7.33087	7.25366	9.26868	8.14838
26580	7.17921	7.39618	7.04761	8.94797	8.60298
26600	7.56555	7.07522	7.04304	9.3293	8.22724
26620	7.47846	6.98858	7.02292	8.94397	8.08494
26640	6.96685	7.42435	6.58037	8.74746	7.83769
26660	7.12237	7.22256	6.81429	9.0001	7.49919
26680	7.25337	7.25223	6.62954	9.1951	7.66173
26700	7.35767	6.50991	6.60969	9.14963	7.86631
26720	7.19519	6.92466	6.55547	8.17312	7.84518
26740	6.8582	7.18421	6.76577	8.89715	8.12083
26760	7.57559	6.9693	6.6021	9.058	7.8014
26780	7.57136	6.88747	6.63094	8.45074	7.94307
26800	7.32483	6.955	6.78769	8.3528	8.11323
26820	7.46036	7.47642	6.57589	9.35497	7.85909
26840	7.15917	7.17035	6.8481	8.58597	8.08732
26860	7.22541	7.03306	6.94307	8.93324	8.20072
26880	7.75907	7.04146	6.89533	8.82251	8.13918
26900	7.24943	6.99212	7.50056	8.51359	7.67127
26920	6.97344	6.51625	7.9921	8.57925	7.84657
26940	6.99336	7.11793	7.80664	9.01224	8.12776
26960	6.90578	7.23062	7.39389	8.63073	8.20246
26980	6.93142	6.80115	6.77443	9.20671	8.21764
27000	6.91705	7.32008	6.98397	8.6287	8.08539
27020	6.95236	7.07905	6.83605	8.87835	8.15263
27040	6.82819	7.01123	6.59046	8.92307	7.93969
27060	6.93272	7.33781	7.21447	8.40727	8.55366
27080	6.68956	7.24751	7.16053	8.95789	7.89688
27100	7.33719	7.42212	7.15757	8.86789	7.95596
27120	7.26167	6.5956	6.68949	9.00766	8.18569
27140	7.46109	6.96051	7.31537	8.65762	7.88675
27160	6.88456	7.57121	7.36113	8.68702	8.06488
27180	7.27157	7.23473	6.95958	8.96215	8.37429
27200	7.17276	6.99737	7.15519	8.95858	8.07324
27220	7.06921	6.63303	6.68191	8.53348	8.21978
27240	6.4655	7.1161	7.04939	8.53253	8.03478
27260	7.3122	6.67284	6.35891	8.54418	8.2205
27280	7.04484	7.30741	6.08369	8.44233	7.92217
27300	7.00956	7.13265	6.6657	8.86928	7.82589
27320	7.21887	6.91546	6.91006	8.4824	8.20634
27340	7.41548	7.12432	6.61694	8.51976	7.93177
27360	6.59563	6.99708	6.66129	9.15832	7.98397
27380	6.77021	6.64889	6.95164	9.16903	8.21909
27400	7.02091	7.01696	6.92784	9.0592	8.20172
27420	6.80616	6.97967	7.44374	9.50381	8.08994
27440	6.74066	6.79908	6.70247	9.14925	8.27826
27460	7.23525	6.43952	6.30903	9.48775	8.04482
27480	6.59769	7.21518	6.39028	9.01602	8.32783
27500	6.65356	7.18477	7.04099	8.64007	8.15733
27520	6.67624	7.18806	7.25121	8.80553	7.44256
27540	6.45707	7.05334	7.30665	9.04454	7.57631
27560	6.7457	7.17208	7.07988	9.24688	7.53373
27580	6.92462	6.91079	6.92671	8.98431	7.95915
27600	6.79199	7.57201	6.56138	8.9405	7.89461
27620	6.93362	7.01298	7.15085	8.95891	7.33117
27640	6.41877	7.11583	6.7769	9.25942	7.64136
27660	6.83701	7.16151	6.70258	8.93191	7.14003
27680	6.70578	6.97149	6.70963	8.98495	7.80409
27700	6.5025	7.28219	6.8758	8.86084	7.53385
27720	6.64209	7.53682	6.4869	9.09877	7.72371
27740	6.50606	7.15308	6.90511	9.153	7.39752
27760	6.49755	7.03035	7.09165	9.2163	7.12129
27780	6.89682	7.08561	6.66732	9.00876	7.74277
27800	6.22198	7.18246	7.47758	9.07535	7.4424
27820	6.22488	7.11558	6.80133	8.7412	7.8681
27840	6.60103	7.2557	7.09496	9.30732	7.75906
27860	7.15428	7.1355	7.15405	9.28374	7.70179
27880	6.49681	6.66685	6.76764	9.13986	7.88175
27900	6.56882	6.36913	7.60865	8.93114	7.61358
27920	6.3888	7.12004	7.35276	9.60521	7.4825
27940	6.19017	6.93752	7.35841	9.32216	7.46555
27960	6.31795	6.77171	6.9154	9.11671	7.56942
27980	6.60065	7.07775	7.44372	9.23982	7.7109
28000	6.38848	7.02887	7.21935	9.29206	7.56553
28020	5.97512	7.18059	6.86409	8.96673	7.43793
28040	6.39718	7.40862	6.92444	8.95417	7.92587
28060	6.70317	7.3959	7.18245	9.36871	7.4515
28080	6.5031	7.44085	6.78792	9.1145	7.54664
28100	6.79023	6.98741	7.02284	9.09748	7.37282
28120	6.22897	6.99465	7.10552	8.90586	7.26068
28140	6.55493	7.11617	6.61563	8.82536	7.34398
28160	6.32346	7.4626	6.23787	8.67832	7.32662
28180	6.65034	7.11849	7.16607	8.81104	7.85095
28200	6.35275	7.10538	6.9259	9.24634	7.606
28220	6.42249	7.03682	6.62	9.37507	7.39279
28240	6.73156	7.31113	6.74428	8.77853	7.36575
28260	7.11403	7.04939	6.35554	8.77807	7.30706
28280	6.32993	7.00797	7.03735	8.69411	7.58564
28300	6.76341	7.27619	6.23267	8.74075	7.66321
28320	6.96942	6.95073	7.00446	8.86755	7.1906
28340	6.97417	7.52073	6.12274	9.33416	7.61668
28360	6.47841	7.06189	6.12853	8.6655	7.64454
28380	6.63929	7.25511	6.60328	8.73146	7.62798
28400	6.74826	7.29302	6.46245	8.83254	7.31181
28420	6.22826	6.81516	6.71273	8.66172	7.12791
28440	6.25072	7.06536	6.19136	8.9846	7.58599
28460	6.32155	7.14513	6.00964	8.62905	7.45926
28480	6.35463	6.9908	5.78524	9.00979	7.62755
28500	6.89543	7.36065	5.84877	8.83191	7.64906
28520	6.45477	7.04101	5.86911	8.9489	7.76112
28540	6.77343	7.13351	6.60201	8.64397	7.75046
28560	6.34034	6.96016	6.34171	9.07709	8.04796
28580	6.24123	7.13545	6.40812	8.99768	7.69126
28600	6.57471	7.07807	6.64206	8.57324	6.84055
28620	6.02559	6.96594	6.4361	9.0567	7.53408
28640	6.49556	7.23069	7.2753	8.81362	7.37103
28660	6.07033	7.10958	6.76119	9.0218	7.51172
28680	6.61618	7.05409	7.1094	8.44418	7.5468
28700	6.69465	7.3017	6.78542	7.67435	7.57132
28720	6.23138	6.99582	7.11396	7.84882	7.54145
28740	6.67075	6.98238	7.00245	7.85662	7.36542
28760	6.46003	6.56715	7.18744	7.84611	7.38488
28780	6.36977	6.85984	6.47755	7.78122	6.92795
28800	6.53284	6.98382	7.01683	7.63824	7.21141
28820	6.73629	7.01729	6.94197	7.68044	7.67266
28840	6.66318	7.3126	7.15112	7.64652	7.70192
28860	6.76276	6.97508	7.49009	7.57067	7.7763
28880	6.12088	6.92228	6.99231	7.68716	7.40067
28900	6.26117	6.91458	7.56993	7.92213	7.57896
28920	6.31013	6.75971	7.12732	8.24767	6.95695
28940	6.44489	7.19902	6.87636	7.62809	7.2819
28960	6.64707	6.97697	7.17106	8.37183	7.49992
28980	6.13113	7.3337	7.18672	7.64408	7.43796
29000	6.46931	6.85531	6.95787	7.65635	8.20466
29020	6.81458	6.76841	6.81695	7.58829	7.73058
29040	6.62553	7.02274	7.21376	7.55523	7.44014
29060	6.3076	7.09175	7.23813	7.39813	7.51703
29080	6.41945	7.08438	7.07508	7.90334	7.5256
29100	7.16796	7.26318	6.80574	7.67847	8.10771
29120	7.01372	7.0727	7.09513	7.63382	8.12421
29140	6.366	6.73999	6.74247	8.28099	7.91888
29160	6.83977	6.69854	6.94772	7.96324	7.74379
29180	7.10918	6.8787	6.36622	7.86912	8.54748
29200	7.16598	7.29877	6.40595	7.78599	7.75105
29220	7.4984	7.25493	7.2766	7.92489	7.81258
29240	6.76545	7.01272	6.99972	8.27455	7.11157
29260	7.29799	7.24172	7.10738	8.10316	8.12349
29280	7.7398	7.72138	6.88281	7.8732	7.94205
29300	7.25058	7.26896	7.11622	7.9759	8.77016
29320	7.12967	6.97635	7.25119	7.95594	8.18945
29340	7.46435	7.06356	7.11531	7.87475	8.66125
29360	6.85931	6.79888	7.20901	7.9134	8.01326
29380	7.18748	7.40241	6.86607	7.86652	7.91322
29400	6.57168	6.86773	7.14573	8.14786	8.18711
29420	6.80599	6.85479	6.95846	7.64659	7.76861
29440	6.04913	7.07484	7.27812	7.69044	7.69925
29460	6.65908	7.1841	7.57976	7.44057	8.06473
29480	6.70799	7.28069	7.49473	7.56037	8.05749
29500	6.76166	7.43438	7.04388	7.48298	7.81166
29520	6.94953	7.05849	6.9096	7.56342	7.86505
29540	7.32659	7.41125	6.96378	7.62201	8.14629
29560	6.77004	7.73821	7.03682	7.55753	7.90775
29580	6.4445	7.47842	7.41825	7.30732	7.91077
29600	6.75947	7.54895	7.30999	7.62846	8.26781
29620	7.03668	7.32971	6.98163	8.01009	8.58666
29640	7.01106	7.5735	6.60563	7.24602	8.46645
29660	7.44618	6.73495	7.05733	7.6664	8.29129
29680	6.93572	7.13045	6.75582	7.40887	8.50656
29700	7.18127	7.33215	6.56266	7.72417	8.15967
29720	6.65741	7.01728	7.0665	7.44525	8.05691
29740	7.13634	7.23859	6.97505	7.75822	8.06646
29760	7.2604	7.14501	6.72013	7.50163	8.10951
29780	7.00519	7.18587	7.04623	7.95598	8.15237
29800	6.64309	7.02474	7.32806	7.73647	8.21923
29820	7.15351	6.99471	7.29568	6.91437	8.29922
29840	6.87643	7.21046	7.33114	7.08486	8.22719
29860	6.44719	7.42238	6.72597	7.07446	8.0623
29880	7.03033	6.80894	7.21988	6.95992	8.24291
29900	7.04334	7.06386	7.05843	6.92094	8.01083
29920	7.05663	7.49538	7.39258	6.54634	7.54093
29940	6.6482	7.27733	6.79735	6.55441	7.52458
29960	6.32392	6.93473	6.7631	6.91603	7.04626
29980	6.61806	7.20601	7.35421	7.11067	7.288
30000	6.29854	7.29385	7.19775	7.10071	7.46302
30020	6.86399	7.11703	7.36118	7.09729	7.37688
30040	6.5477	7.57894	7.13973	7.7087	7.35785
30060	6.62673	6.72682	7.32404	7.37598	7.3753
30080	6.50821	6.56677	7.43164	7.18061	7.00831
30100	7.14328	6.76119	6.99054	7.44947	7.00054
30120	6.6487	7.19924	6.81099	6.81979	7.99722
30140	6.58564	6.50963	6.79717	7.35834	7.42218
30160	6.78168	6.99017	7.15908	6.96225	7.47353
30180	7.26017	7.33398	7.04181	7.25917	7.58436
30200	6.55137	6.91489	6.5342	6.8349	7.32966
30220	6.81091	7.29953	7.23216	7.40991	7.58726
30240	6.86782	7.24784	7.05606	6.86948	7.27133
30260	7.14522	6.84333	7.2621	7.86991	7.36697
30280	6.89923	7.07742	7.0442	7.28813	8.14056
30300	6.39915	6.95035	7.17561	6.88984	7.5342
30320	6.34716	6.52439	7.47779	7.57895	7.47605
30340	6.87951	6.68077	6.47801	7.2964	7.77335
30360	6.64958	6.4231	7.51186	7.26621	7.88638
30380	6.93558	6.93348	6.92066	7.13942	7.86817
30400	6.96183	7.51838	7.43193	7.38813	7.81217
30420	6.89995	6.7992	7.28197	7.2219	7.26315
30440	6.83847	7.1386	7.37264	8.1173	7.57581
30460	6.61069	7.00131	7.33496	8.27694	7.93809
30480	6.72112	6.92174	7.64599	7.59255	7.85758
30500	6.84745	7.11968	7.06081	7.56883	7.66455
30520	6.76901	6.59851	6.92678	7.4146	7.44945
30540	6.76914	7.0398	7.12489	7.42272	7.53751
30560	6.24422	7.24064	7.12589	7.42267	6.95909
30580	7.60425	6.93874	7.3507	7.49743	7.25281
30600	6.79261	7.56576	7.16796	7.03269	7.58607
30620	6.80269	6.93918	6.81152	7.99429	6.57834
30640	7.22352	6.26821	6.72793	7.65001	6.7049
30660	7.04366	6.42907	7.04662	8.05555	6.8504
30680	6.95463	6.49463	7.26613	7.9025	6.73511
30700	6.43888	6.58839	6.97351	7.83591	6.86882
30720	6.63322	6.47117	7.12129	7.86903	7.01176
30740	6.65478	6.14125	7.70084	7.6727	7.6282
30760	7.2928	6.52775	6.87414	7.64859	6.87606
30780	7.07842	6.41766	7.13434	7.53056	7.02589
30800	6.92307	6.17637	6.81098	7.81289	7.00628
30820	7.00742	6.13483	6.81346	8.28247	6.99056
30840	7.38547	6.07147	6.57098	7.68692	6.7456
30860	8.18063	6.53291	6.76608	7.77015	6.83973
30880	7.74968	6.61047	6.14025	7.53601	6.28119
30900	7.90501	7.56355	6.67512	7.79036	6.70792
30920	7.30907	6.43204	7.23486	7.91589	7.75658
30940	7.92038	6.20186	7.93953	7.605	7.23694
30960	7.65617	6.61271	7.22534	7.49246	6.55286
30980	7.39346	7.28193	7.22465	8.09629	6.70599
31000	7.38592	7.37929	7.37742	8.54481	6.62275
31020	7.92638	7.63486	7.53054	7.82596	7.19066
31040	7.51914	7.10953	7.29178	7.76293	6.55095
31060	7.2905	7.25947	6.91906	7.47295	6.9443
31080	7.41147	7.07075	6.26258	7.33007	6.77909
31100	7.60537	7.26322	7.08105	7.34724	6.95661
31120	7.18016	7.065	6.60062	6.90584	7.51108
31140	7.68522	7.04768	6.63401	7.40324	7.37939
31160	7.52681	7.17679	7.25578	7.65557	7.41347
31180	7.36236	7.45589	6.35908	7.54914	7.75185
31200	7.4143	7.12084	6.89119	7.54641	7.08275
31220	7.60813	7.20394	6.66901	7.55845	7.56835
31240	7.24036	7.24334	6.98774	7.60691	7.30989
31260	7.43882	6.96041	7.08129	7.32435	7.14171
31280	7.59626	6.98002	7.05529	7.11846	7.40231
31300	7.49809	6.94415	7.20678	7.03606	7.38075
31320	7.35778	5.81273	6.77732	7.07778	6.78927
31340	7.43513	6.44933	7.16759	7.28563	7.19802
31360	7.20749	6.39891	6.77263	7.38409	6.82104
31380	7.21205	6.84197	6.96975	6.92483	6.39472
31400	7.29379	6.13186	6.90972	7.2434	6.95681
31420	7.2886	6.39424	6.55838	7.13803	6.43911
31440	7.96536	6.40146	6.74175	7.43714	6.98877
31460	7.31874	6.13613	7.38403	7.0196	6.50455
31480	7.28172	6.63946	6.76843	7.03333	7.04195
31500	7.18931	6.6091	7.05005	6.52952	6.33458
31520	6.90526	6.76053	6.95805	6.99281	6.65102
31540	7.25713	6.57871	7.01692	6.19866	7.035
31560	7.10726	6.92354	6.54049	7.17097	6.84788
31580	7.46563	6.90279	7.16155	7.16656	6.55836
31600	7.39235	6.73135	6.78157	6.84558	6.21557
31620	7.34675	6.57867	7.02953	7.31794	6.54128
31640	6.86076	6.43233	7.09381	7.30655	6.83708
31660	7.24274	6.16122	7.05201	7.10429	6.68665
31680	7.52468	6.67501	7.24254	6.97271	6.82242
31700	7.16753	6.41378	6.78755	7.3204	6.89385
31720	7.25948	6.73055	7.04598	7.08305	6.85143
31740	6.67753	6.94688	7.0102	6.61936	6.86476
31760	6.40184	6.3083	7.46429	7.05027	6.9908
31780	6.84964	6.80433	7.57821	7.39081	6.99824
31800	6.91401	7.20166	7.07017	7.40263	7.03849
31820	7.07717	6.64407	7.33566	7.58652	7.25158
31840	7.02199	7.03786	7.13242	7.49284	6.89513
31860	6.75684	6.5553	7.38578	7.27268	7.09413
31880	7.23772	6.31773	7.73126	7.40781	7.25663
31900	6.75812	6.93341	7.01555	7.47333	7.31612
31920	6.84084	6.19025	7.37531	6.99713	7.22074
31940	7.03097	6.84809	7.24481	7.4698	6.95824
31960	6.71816	6.63894	7.4592	7.41034	7.21134
31980	7.1894	6.66591	6.92696	7.23959	7.51839
32000	7.42746	6.94548	7.06545	7.42656	7.10942
32020	6.57763	6.4772	7.06001	7.46004	6.73838
32040	6.88983	6.84362	7.31257	7.77374	7.11613
32060	6.5152	7.11198	6.99298	7.12884	7.01641
32080	6.20623	6.84271	7.22707	7.87861	7.52042
32100	6.55976	6.38338	7.24116	7.33812	7.22282
32120	6.96113	6.92675	6.85557	6.98442	6.63449
32140	6.82852	6.96379	7.519	7.44081	6.76223
32160	7.32536	7.04716	7.12999	7.41041	6.67915
32180	6.79143	7.0024	7.05006	7.04392	6.74304
32200	7.27627	7.20372	7.06738	7.05231	7.54055
32220	7.27744	6.77179	7.18928	7.1391	7.19461
32240	7.21282	7.02314	7.51304	6.95865	7.0765
32260	7.07718	6.54269	7.28928	6.71621	6.96368
32280	7.14696	6.92311	7.03774	7.14118	7.03502
32300	7.23708	6.61242	7.10994	7.25502	6.97942
32320	7.11912	7.28594	6.97525	6.98545	6.89277
32340	7.13052	6.90473	7.27526	6.67043	6.92748
32360	7.39536	6.73402	6.85426	7.25863	7.13216
32380	7.14749	6.11529	7.24534	7.00763	7.10568
32400	6.51888	6.80883	7.55789	6.81205	6.59894
32420	6.85046	6.98077	7.29731	7.08948	6.65691
32440	6.94223	6.63639	7.32909	7.23157	6.36341
32460	6.57122	6.84719	6.86737	7.10237	6.51651
32480	7.14914	6.372	7.4649	7.51245	6.5422
32500	7.00137	6.49907	7.45477	7.05602	6.48296
32520	7.05674	6.98391	7.14709	6.82679	7.11161
32540	7.31348	6.50281	7.31642	7.29693	7.23947
32560	7.14345	6.12043	7.22525	7.64232	7.26564
32580	7.20423	6.62777	6.96411	7.28212	6.58808
32600	7.40979	5.94228	6.89321	7.06924	7.12761
32620	7.25992	6.44459	7.1312	7.21048	7.35634
32640	7.19522	6.4855	6.82918	7.22569	6.90473
32660	7.07426	6.21313	7.12014	7.11339	6.82874
32680	7.0238	6.46296	6.8994	7.28612	6.90664
32700	7.54789	6.64941	6.97115	7.15237	6.90911
32720	7.20736	6.53755	7.01953	7.20145	6.68071
32740	6.87666	6.57361	7.12226	6.90303	7.04391
32760	6.77585	6.18409	7.2034	7.20413	6.37224
32780	6.97118	6.46213	6.92583	6.96279	6.97025
32800	7.10479	6.30728	7.24606	6.81371	6.84432
32820	6.70337	6.60422	7.23221	7.24112	6.53896
32840	6.81414	5.97236	6.99808	7.18777	6.47341
32860	7.35258	6.44651	7.1162	7.10801	6.84888
32880	6.87512	6.31301	7.3528	6.72756	6.5704
32900	7.51931	6.25974	7.33852	6.80989	6.70041
32920	7.36213	6.01458	7.54582	6.71567	6.84835
32940	7.51961	6.13341	7.39487	6.99881	7.03165
32960	6.858	6.34906	7.59771	6.77502	6.46304
32980	7.35034	6.79638	7.50043	7.32196	6.65038
33000	6.77783	6.94078	7.36646	7.59429	7.22457
33020	6.78614	6.75001	7.14497	6.921	6.84657
33040	6.55201	6.90457	7.39395	6.84741	6.53891
33060	7.29996	7.11216	6.84498	7.31913	6.76147
33080	7.33127	7.16984	7.02141	7.3024	6.90467
33100	7.18613	7.23544	7.29237	7.07573	6.70062
33120	7.15323	7.46309	7.11177	6.93942	6.762
33140	7.0536	7.48517	7.15227	7.31771	6.81047
33160	7.14565	6.68175	7.22353	6.94389	6.52736
33180	7.69368	6.68254	7.38951	7.07297	6.90643
33200	7.49934	6.50837	6.92588	7.21626	6.68861
33220	7.28978	6.68276	6.61495	6.81197	6.22924
33240	7.34429	6.43119	7.05608	7.16979	6.71854
33260	6.8258	7.17341	6.86541	7.09597	6.61678
33280	6.97115	6.60857	6.86022	6.93594	6.5548
33300	7.60293	6.70288	7.16132	7.11387	6.4417
33320	7.14833	6.58847	7.32	6.8156	7.04373
33340	7.36723	6.6995	6.73836	6.54203	7.1252
33360	6.84522	7.13433	6.81242	6.72742	6.73274
33380	6.88019	6.81782	7.2923	7.35356	6.63557
33400	6.97001	6.79759	6.92367	7.43765	6.38453
33420	7.04286	6.83812	6.79075	7.19471	6.49146
33440	7.48885	7.17725	7.15026	6.84417	6.82349
33460	7.13651	6.86842	7.19121	7.06115	6.73974
33480	6.90622	6.79156	6.98032	7.34909	6.59815
33500	7.29467	6.91105	7.20768	6.89303	6.69158
33520	7.16683	7.60965	7.15443	6.6543	6.9302
33540	7.28258	6.67536	6.92358	6.45558	6.64363
33560	7.38495	6.09188	6.56544	7.37541	6.65439
33580	6.76764	6.72186	6.80976	6.91911	6.85362
33600	7.02986	6.94788	7.44691	7.27828	7.08204
33620	6.93686	6.42145	6.76691	7.28323	6.46124
33640	6.93989	6.79275	6.73269	6.72074	6.88858
33660	7.3092	6.92616	6.8293	7.0127	6.82422
33680	7.10886	7.01644	6.84868	6.76402	6.96828
33700	7.30159	6.67553	6.9929	6.63235	6.71138
33720	7.35754	7.14466	6.97999	6.71595	6.71973
33740	7.23065	6.74274	6.83628	7.19664	6.96526
33760	7.63129	7.01666	6.42017	7.278	6.90199
33780	7.25253	7.26856	7.10968	7.18605	6.71522
33800	6.33439	7.0807	6.96961	7.00006	6.91439
33820	7.11499	6.6988	6.71986	7.65837	6.86915
33840	7.13476	7.46039	6.46139	6.93747	6.52465
33860	7.20493	6.92163	6.5249	6.92989	6.9535
33880	6.93683	6.55652	7.01404	7.14665	6.74537
33900	6.74618	6.45752	6.7173	7.03739	6.71241
33920	7.24488	7.09063	7.07801	7.16584	6.76127
33940	7.20853	6.51815	7.00289	6.81032	7.16901
33960	7.24544	6.07585	7.38964	7.3785	6.82391
33980	7.39519	6.34498	7.08134	7.04042	6.75044
34000	6.70036	6.64688	7.2141	7.28392	6.8613
34020	6.48574	6.24408	6.73426	6.93228	6.90765
34040	6.65086	6.98914	7.01705	6.87845	7.06662
34060	6.62926	6.53373	6.78416	7.005	6.51549
34080	7.2486	6.67005	7.02714	7.20713	6.94438
34100	6.58892	6.86355	7.25532	7.19438	6.93417
34120	7.20992	7.03284	7.01863	6.69764	6.72263
34140	6.75141	7.25234	6.73059	6.88588	6.50814
34160	7.66641	6.51442	7.48032	7.16327	6.49784
34180	7.03578	6.76477	7.18597	6.78186	6.79523
34200	6.96967	7.01331	6.65395	7.05146	7.07394
34220	7.16338	7.22415	7.25106	7.10306	6.75653
34240	7.05597	6.74626	7.05776	7.12994	6.97352
34260	6.96607	7.06498	6.51906	7.23981	6.90229
34280	6.91464	6.88483	6.73915	7.30866	7.03658
34300	7.15614	6.87114	7.00016	7.48768	7.01938
34320	7.57091	7.056	7.08945	7.44994	6.76652
34340	6.87232	7.24146	6.71125	7.75953	6.71708
34360	7.3752	7.24924	6.83942	6.93006	6.78502
34380	6.62786	7.12582	6.42771	7.02191	6.70019
34400	6.95437	6.73312	6.79216	6.96463	6.80439
34420	6.65416	6.94399	7.00809	7.02949	6.32084
34440	7.26406	6.33124	7.05901	7.01214	6.15451
34460	7.21155	6.90499	7.15593	6.99873	6.49697
34480	6.80547	6.71659	6.61591	7.29507	6.51038
34500	6.96872	6.83351	6.97773	7.31773	6.92087
34520	6.96641	7.04403	6.93841	7.11505	7.19448
34540	7.23095	6.55563	6.40684	7.14396	6.861
34560	7.19503	7.39835	6.98655	6.79986	6.54678
34580	7.10817	7.17326	7.15288	6.6066	7.06675
34600	6.71296	7.42172	6.76613	7.00392	6.49827
34620	7.24275	7.33415	6.81021	7.02734	6.77865
34640	7.06544	7.31314	6.79079	6.69321	7.00729
34660	7.06348	7.00536	6.42187	7.02451	6.74183
34680	7.0919	6.89023	6.97822	6.96005	6.94392
34700	6.9825	6.90393	7.22562	7.37552	6.30554
34720	6.74033	6.92256	7.19863	6.83879	6.86063
34740	7.02899	6.49909	7.059	7.24441	6.83244
34760	6.96677	6.99082	6.98069	7.51602	6.98482
34780	6.95631	7.04591	7.05607	6.99836	7.14348
34800	7.07662	6.51492	7.29741	7.23761	6.42553
34820	6.983	6.60116	7.14769	6.56055	7.05304
34840	7.12489	6.9121	6.733	6.90831	7.04011
34860	6.9355	7.01431	6.71332	7.29117	6.84813
34880	6.6834	6.94534	6.53557	7.04321	6.68372
34900	6.662	6.63175	6.51607	6.94792	7.1079
34920	6.57263	7.09836	6.61341	6.94823	6.68103
34940	7.00162	6.8264	6.69142	6.88697	7.19799
34960	6.83054	6.56919	7.14327	6.56791	6.5807
34980	7.21479	6.67658	7.24765	6.72231	6.34852
35000	7.08822	7.24449	7.09364	7.15365	7.06118
35020	6.59921	7.02532	6.98756	6.99266	7.1951
35040	6.86087	7.23441	7.35226	7.33166	6.76262
35060	6.79237	6.99253	7.29078	7.30969	6.61421
35080	6.94267	6.97968	7.57106	7.00501	6.61033
35100	7.16557	6.82597	6.71743	7.17939	6.41807
35120	6.91478	7.26781	7.19317	6.98166	6.84057
35140	7.08695	7.52434	7.02606	6.67404	6.71057
35160	6.87717	6.73652	6.74941	6.25379	6.74157
35180	7.2942	7.03689	6.85197	7.23124	6.56307
35200	6.86629	6.95623	6.81077	6.26621	6.95526
35220	7.09368	7.54258	7.03002	7.09101	7.2069
35240	7.00847	7.46846	6.93954	7.41733	7.33346
35260	7.24768	7.22265	6.75413	7.29233	6.92022
35280	6.92172	6.95445	6.84851	7.11288	7.25269
35300	7.68147	6.72355	6.90643	7.13557	6.43809
35320	6.8719	7.3334	6.63764	6.7717	7.04815
35340	7.10147	7.07838	6.88684	6.88413	7.26313
35360	6.95488	7.51712	7.11599	6.93007	7.01549
35380	7.3892	7.38513	6.73875	6.93789	6.8318
35400	7.18341	7.05668	7.30433	7.319	7.13208
35420	6.78558	7.59546	6.45178	7.04115	7.15163
35440	6.88078	6.95731	6.53519	6.97769	7.00174
35460	7.26165	7.17233	6.92498	7.10907	7.30777
35480	6.95921	7.27034	7.35344	6.68791	6.86821
35500	6.82616	6.94037	6.96258	6.88872	7.35188
35520	6.63881	7.20925	6.57418	6.62453	6.56305
35540	6.8537	7.51013	6.78348	6.58191	7.27465
35560	6.72884	6.6783	7.12148	6.83002	7.01838
35580	6.72469	7.39269	6.88661	6.98231	6.96815
35600	6.93248	6.77172	6.58657	7.10626	6.9936
35620	7.04624	6.68513	6.54646	6.73767	7.05141
35640	7.1917	7.26112	6.56549	7.04704	7.10583
35660	7.15221	7.35464	7.09777	7.09993	6.96493
35680	7.23073	7.30308	6.54645	6.69679	7.63492
35700	7.17183	7.41448	6.75693	7.05159	7.33774
35720	6.87717	6.95211	7.07061	7.15761	6.65803
35740	7.26416	6.67958	6.80361	6.83783	6.95083
35760	6.73319	6.97344	6.73464	7.19469	6.92222
35780	7.26478	7.22062	6.88585	7.15587	6.94967
35800	7.29608	6.64054	6.5441	6.59943	6.55055
35820	7.21994	6.56477	6.74694	6.83674	6.53357
35840	6.744	6.67121	6.69891	7.02994	6.75408
35860	6.99616	6.96376	6.73801	7.28212	6.86453
35880	7.0161	6.6097	6.98426	7.56142	6.67058
35900	7.12248	7.19415	6.833	7.00354	6.98731
35920	7.25838	7.0643	6.70731	6.72618	6.78667
35940	6.78607	7.2526	7.13179	7.1251	6.8063
35960	7.43393	7.4752	6.70991	6.79094	7.25043
35980	6.88916	6.9911	6.86832	6.84965	6.58368
36000	6.41361	7.29362	6.87485	6.99618	6.53008
36020	6.94146	6.99319	6.60127	6.97142	6.85161
36040	7.00673	7.70557	6.99232	6.54866	6.66691
36060	7.06438	6.96121	6.44623	6.79397	6.89508
36080	6.75315	7.00711	6.79295	6.83474	6.63971
36100	7.13492	7.39135	5.75551	6.78598	6.99326
36120	7.19472	7.11165	6.6414	7.15236	6.74087
36140	7.25938	7.04318	6.50859	6.91252	7.40024
36160	6.69531	7.84018	6.92135	7.19832	6.75649
36180	6.92315	6.94086	7.0512	7.5323	6.81648
36200	6.98958	7.14247	6.80641	7.06623	6.61533
36220	6.93877	7.1562	6.42258	6.96626	7.08542
36240	6.41229	7.21551	7.15588	7.0621	6.9906
36260	7.1019	6.71824	6.79146	7.20268	6.19766
36280	6.75277	7.53983	7.07368	6.89077	6.86101
36300	6.4561	6.88707	6.79167	6.91619	6.72207
36320	6.93611	6.98134	7.30072	6.99953	6.76801
36340	6.99825	6.87376	7.25261	6.70805	6.946
36360	6.44958	6.96609	6.62689	7.19494	6.7126
36380	6.82724	6.92366	6.55158	6.94363	6.70956
36400	7.02438	7.00074	6.99963	6.94357	6.28001
36420	7.02616	7.26067	6.84552	6.92987	6.55377
36440	6.49725	6.82395	6.36214	6.99071	7.07233
36460	7.37119	6.79791	6.93234	6.94133	7.16796
36480	7.15213	6.9153	7.33477	6.52485	6.82717
36500	6.95654	6.91492	6.88054	6.97639	6.88192
36520	7.01643	6.53209	6.92692	6.69086	7.01624
36540	7.00871	6.59236	6.2234	6.98534	7.07822
36560	6.77197	6.54758	6.61418	6.81157	7.10776
36580	6.91022	7.06648	7.0918	6.75613	6.80897
36600	7.25198	6.67252	6.86448	7.54599	6.75781
36620	7.50712	6.86055	6.43189	7.25102	6.69383
36640	7.47961	6.28313	7.10738	6.59316	6.78852
36660	7.41169	6.83576	6.3226	6.92004	6.09974
36680	7.61697	6.40453	6.16892	6.77576	6.44229
36700	7.43808	6.31354	6.26088	7.31779	6.86235
36720	7.42256	6.80221	6.81386	7.07096	7.27413
36740	7.23198	6.54239	6.47417	6.89363	6.72081
36760	7.48765	6.75067	6.92352	6.81357	7.03363
36780	7.13182	7.20512	6.69616	6.83545	7.05619
36800	7.53649	7.19821	7.05014	6.86233	6.92209
36820	7.31788	6.7908	7.31516	7.02539	7.57812
36840	7.37833	6.61358	6.72774	7.13999	7.05022
36860	7.57428	7.33194	7.28016	6.80609	6.94108
36880	7.6144	6.4954	7.22402	7.30654	6.47403
36900	7.7828	7.29535	6.93196	6.93046	6.71066
36920	7.30507	6.77159	6.85633	7.08624	6.70534
36940	7.62642	6.82029	6.9975	7.07552	7.43656
36960	7.39205	7.03057	7.14717	7.21208	6.64957
36980	7.03955	7.52715	7.20989	6.70591	7.04933
37000	7.04002	6.58507	7.24866	7.61984	6.74466
37020	7.38529	7.33521	6.36627	7.36032	6.82921
37040	7.65159	7.32689	6.67678	7.28363	6.78855
37060	7.03859	6.90948	7.0773	7.24637	6.65649
37080	6.95155	7.26697	6.83809	7.02424	6.7182
37100	7.22876	7.33326	6.98583	7.42868	6.44273
37120	7.1645	7.61402	7.32645	7.37792	6.93453
37140	7.12564	7.35414	6.41232	7.41601	6.85803
37160	7.50135	7.01662	7.27759	6.63085	6.66627
37180	6.62467	6.69124	7.05151	6.7266	6.68273
37200	6.77692	6.90459	7.17063	6.70345	6.52631
37220	7.02489	7.21385	6.9107	6.66249	6.88873
37240	6.46959	6.97524	7.26879	7.58097	6.82269
37260	7.06011	7.13874	7.16919	6.99581	7.00531
37280	7.09588	6.889	7.13064	7.24366	6.531
37300	6.63634	6.81715	7.42847	6.79268	7.10653
37320	7.01989	7.43524	6.73935	7.11698	6.95697
37340	7.03363	7.14659	6.64534	6.85121	6.87449
37360	6.67174	6.79987	7.08168	6.9207	6.7042
37380	6.43109	7.21195	7.19328	7.21759	6.46459
37400	7.10406	7.43879	6.6137	6.9517	6.45598
37420	6.75978	7.36947	7.02909	6.33572	6.6832
37440	6.95971	6.95179	6.90707	6.3342	6.61352
37460	7.41293	7.06681	7.21031	7.09406	6.88308
37480	6.64962	6.89516	6.97191	7.39919	6.69659
37500	6.94593	6.86354	7.22958	6.95444	6.59335
37520	6.94153	6.70024	7.09568	6.96868	6.58878
37540	6.94901	7.03959	6.91376	7.00252	6.80868
37560	7.09875	7.4365	7.33339	6.74572	6.60834
37580	7.10201	7.57026	6.94239	7.00058	6.88347
37600	7.29814	7.01245	7.09184	6.87673	6.69358
37620	7.21725	6.708	7.21999	6.59632	6.56871
37640	7.40268	6.79964	7.37101	6.86073	7.10194
37660	8.15564	7.30519	6.86683	6.88366	6.7939
37680	7.50978	7.04274	7.09778	6.36849	7.01309
37700	7.21693	7.02294	7.11767	6.91918	6.54054
37720	7.36903	6.99088	6.90077	6.76087	6.60918
37740	6.64826	6.68758	7.00803	6.57726	6.6502
37760	7.14293	7.11386	7.17951	6.96031	6.88923
37780	7.70988	6.51679	6.9086	7.38518	7.05887
37800	7.03394	7.25284	7.08708	7.58438	6.90034
37820	7.12882	7.13134	7.55061	7.05074	7.02571
37840	7.44547	6.88144	6.89216	6.88175	7.06244
37860	6.97275	7.07077	7.35698	6.70063	6.89305
37880	7.17952	7.11435	7.60731	6.85008	6.78859
37900	7.03491	6.98715	7.0499	7.07212	6.79635
37920	7.32922	6.85874	6.82916	7.25235	6.42686
37940	7.40622	6.78031	7.06308	7.38485	7.28426
37960	7.19817	6.78873	7.09417	7.07033	6.53458
37980	7.09776	6.76965	7.21323	7.94791	7.19864
38000	6.78155	6.83511	7.03692	7.78961	7.07775
38020	6.89469	6.57538	7.59212	7.15148	6.99885
38040	7.09813	6.79021	7.33559	6.76393	6.9481
38060	6.9924	6.94536	7.11642	7.25008	7.19913
38080	6.97811	7.2309	7.06461	7.03083	7.07285
38100	7.79303	6.73964	6.85991	7.20896	6.98782
38120	7.23086	7.04414	6.55258	7.23853	6.86173
38140	6.86229	6.67205	7.09956	7.73381	6.77808
38160	6.89702	7.04894	7.07019	7.06881	7.12154
38180	6.85442	7.12403	7.38221	6.95274	6.30987
38200	6.90353	6.45503	6.92569	7.08829	6.79164
38220	6.53451	7.26558	6.92065	7.07708	6.92493
38240	7.12881	7.08963	6.67091	6.92915	6.68567
38260	7.01271	6.81849	7.33111	6.87566	6.88629
38280	7.26393	6.71526	7.20111	6.90969	6.97297
38300	7.12462	6.9792	6.68668	7.30446	6.72446
38320	7.28426	7.42494	6.9871	7.01705	6.66118
38340	6.82396	6.89319	6.80886	6.84995	7.04631
38360	6.85783	6.79705	6.62163	7.21697	7.05399
38380	7.19544	6.97123	6.41528	7.26972	6.85015
38400	6.99165	6.848	6.95446	6.40784	6.81156
38420	7.09102	6.03894	6.87197	7.01027	7.33579
38440	7.00136	6.47996	6.58266	7.04113	6.94759
38460	6.86524	7.28851	6.64716	7.04166	6.73666
38480	7.03856	6.84035	6.18851	6.62103	6.60096
38500	6.186	6.74738	6.51193	6.87264	6.74076
38520	6.84099	6.86722	6.9377	6.79491	6.81137
38540	7.11658	6.76693	6.71103	7.05909	7.60722
38560	6.75774	7.01906	6.43327	6.95157	6.78957
38580	6.7225	6.9271	6.84052	7.0981	6.6575
38600	6.5598	6.80677	6.67057	7.16279	6.59146
38620	6.72535	7.08292	6.75179	7.21094	6.94617
38640	6.68962	7.31643	6.44709	7.31966	6.90071
38660	6.54283	7.38438	6.62089	7.4821	6.7039
38680	6.39471	6.87538	6.60025	7.26102	6.63775
38700	6.45012	6.54519	6.6582	7.4758	6.71995
38720	6.81912	6.3762	6.42245	7.81363	6.54238
38740	6.49243	6.94577	6.34051	7.29923	6.54108
38760	6.64756	6.58671	7.07662	7.19589	6.88393
38780	6.49101	6.7194	6.5574	7.10731	6.38971
38800	6.66118	6.70513	6.86128	7.05466	7.04568
38820	6.92827	7.13072	7.15723	7.44092	6.57045
38840	6.94466	7.36331	6.71888	7.22326	6.75698
38860	6.56009	7.4565	6.60695	6.96071	7.61551
38880	6.99914	7.03757	6.5041	7.00129	7.2355
38900	7.43781	6.85126	6.36209	7.24808	6.9297
38920	7.31655	7.50837	6.6704	6.71864	6.51624
38940	7.23715	7.0249	6.89127	6.51604	6.99323
38960	7.11374	6.87794	6.85844	6.8289	6.59631
38980	7.11061	6.88661	7.18745	7.51311	6.67292
39000	7.44786	7.03855	6.4207	6.90705	6.95764
39020	7.71023	6.38454	6.72822	7.23945	6.4552
39040	7.77827	7.21558	6.42675	7.2439	6.87978
39060	7.72262	6.54314	6.472	7.66453	6.38276
39080	7.34302	7.5313	6.69544	6.81039	6.81165
39100	7.67258	6.43787	6.73075	6.72703	6.51728
39120	7.86807	6.82351	7.43067	7.0694	6.71982
39140	7.4983	6.30166	7.29656	7.21698	6.85179
39160	7.18246	6.57459	6.6073	7.05669	6.91467
39180	7.28738	6.62812	6.89859	7.05619	6.80187
39200	7.57652	7.07547	7.16042	7.08847	6.96901
39220	7.66131	7.22746	7.27375	6.7562	7.57175
39240	7.54064	7.12149	6.84106	7.16036	6.97418
39260	7.45832	6.9332	7.38341	7.2675	6.96407
39280	7.42333	6.94553	7.07717	7.11688	7.42878
39300	7.40366	7.06973	7.32529	6.74078	7.08192
39320	7.22909	6.97974	7.13445	6.99158	6.9416
39340	6.46071	6.2601	7.54366	7.39161	6.7861
39360	6.9195	6.897	7.69169	7.09783	7.2637
39380	7.324	7.06294	7.52689	7.12379	6.90854
39400	6.90763	6.8056	7.24411	6.91157	6.66776
39420	6.62169	6.90605	7.61976	7.20843	7.30264
39440	7.09062	7.25486	7.15029	7.27428	6.57199
39460	6.34093	7.21982	7.07195	7.16115	7.06818
39480	6.67612	6.89872	7.0631	7.12818	6.65646
39500	6.69134	7.15764	7.06685	6.75775	6.56618
39520	6.45794	6.90565	7.84693	6.90115	6.99272
39540	6.79708	7.19337	7.1086	7.20873	7.16787
39560	6.77539	7.14441	7.34783	7.16835	6.65523
39580	6.66409	6.77924	7.09332	6.99763	6.9396
39600	6.86517	6.99202	7.28231	6.78934	6.47758
39620	6.78497	7.00446	7.45506	7.08586	6.71595
39640	6.49931	6.93122	6.95474	7.06008	7.06007
39660	7.20401	6.82222	6.91708	6.90151	6.40109
39680	6.85385	6.97671	7.12754	6.7408	6.68435
39700	6.06294	7.1102	7.73981	7.01175	6.4332
39720	6.6018	6.79825	7.06182	6.99975	6.75596
39740	6.72672	7.01681	7.38223	7.08634	6.82056
39760	7.77906	6.93785	7.01455	7.38655	6.47301
39780	6.73142	6.97949	6.70991	7.02847	7.05685
39800	6.67619	7.13258	7.10668	6.73503	7.15782
39820	7.23015	7.13644	7.06875	7.09416	6.93744
39840	7.13444	7.39697	7.02042	7.00714	6.5825
39860	6.88968	6.63875	6.75296	7.12041	6.56322
39880	7.12051	7.68125	6.90362	6.96824	6.80699
39900	6.58759	6.52349	6.75054	7.63991	6.87728
39920	6.73546	6.50658	7.03721	6.85256	6.71556
39940	6.77985	7.01534	7.35039	7.21988	6.47091
39960	6.56009	6.19296	7.03383	7.39211	6.59899
[truncated: 3,001 more rows]

## Sheet: FigureS6C
Time_ps	('A',10,'CA')('B',7,'CA')20240414-014158_Angstrom	('A',10,'CA')('B',7,'CA')20240416-023328_Angstrom	('A',10,'CA')('B',7,'CA')20240422-142616_Angstrom	('A',10,'CA')('B',7,'CA')20240423-201324_Angstrom	('A',10,'CA')('B',7,'CA')20240428-101920_Angstrom
0	9.16257	8.34279	7.35409	7.74161	8.06465
20	7.3651	8.31118	7.69646	7.85423	7.91389
40	8.22066	7.92341	7.71695	7.68582	7.98384
60	8.20824	8.01759	7.56245	7.25725	8.02362
80	7.68912	7.9786	7.07653	7.37123	7.58074
100	7.69443	8.08027	7.4544	7.8231	7.83908
120	7.84049	7.50064	7.9455	7.27564	7.95375
140	7.43438	7.82687	7.54983	7.28214	7.77413
160	7.40687	7.28439	7.79211	8.01871	7.68166
180	7.67241	7.68705	7.81951	7.82688	7.88477
200	7.90008	7.95007	7.8527	7.99207	7.88469
220	7.91174	7.8679	7.98559	7.58938	7.65029
240	7.78889	7.59877	7.95198	7.79549	7.38487
260	7.62324	7.32141	8.14204	7.44213	7.62762
280	8.70939	7.79691	8.28837	7.54985	7.9367
300	8.47709	7.92579	8.48755	7.77269	7.99929
320	8.13407	8.02732	8.07134	7.58885	7.24181
340	8.32585	7.72549	7.967	7.56348	8.16134
360	8.16162	7.32111	8.30063	7.75582	7.92801
380	8.66049	7.96352	8.49498	8.36284	7.38716
400	7.96542	7.75912	8.02333	8.28667	7.94814
420	8.20207	7.87127	8.23356	8.2745	7.68142
440	7.97105	8.03685	8.11104	8.03154	7.45374
460	8.43343	8.02033	8.23673	8.1112	7.71568
480	8.26509	7.47484	8.21897	8.09367	7.96938
500	7.96816	8.01743	8.16631	8.3524	7.55061
520	8.29696	7.58565	8.39804	8.18182	7.4744
540	8.16246	7.85579	7.95794	8.13211	7.31069
560	9.01806	7.70667	8.35936	8.42346	7.97776
580	8.23243	7.7867	7.72141	8.16676	8.28474
600	8.08493	7.64431	7.98241	8.21651	8.08479
620	8.47073	7.74663	8.22612	8.09036	8.14876
640	8.14485	7.54462	8.08035	7.88987	7.83207
660	8.16607	7.72379	8.19523	8.10235	8.02383
680	7.94893	7.63671	8.21868	8.07328	8.08131
700	8.1189	7.77427	7.8991	8.15174	7.8949
720	7.85612	7.60254	7.64813	7.98601	7.7919
740	8.2034	7.3584	8.81642	8.15087	8.14405
760	8.13227	6.85515	8.48726	7.97403	8.09602
780	7.60418	7.04298	8.4614	8.13551	8.22854
800	7.51054	7.85708	8.65793	7.86898	7.98173
820	7.52194	7.86309	7.69501	8.09809	8.42018
840	7.79903	7.50043	8.15033	8.14906	8.38681
860	7.80509	7.69008	8.5785	8.40293	7.92447
880	7.69244	7.48477	7.75514	8.6429	8.23628
900	7.47235	7.17203	7.85753	8.45265	7.83817
920	7.725	7.46613	7.89577	7.99242	7.93775
940	7.29478	8.13559	7.61567	7.56474	7.72884
960	7.7193	7.70115	7.75632	8.22423	8.21825
980	7.96659	7.26879	7.58216	8.26386	7.62968
1000	7.8175	7.54999	7.84102	8.32591	8.1384
1020	7.86449	7.62269	7.82767	8.10808	8.03188
1040	8.11298	7.89599	7.57504	8.58767	8.01523
1060	7.46355	7.90203	7.92218	7.96187	8.21057
1080	7.73901	7.99778	7.538	8.21923	8.12958
1100	7.75615	7.53259	7.31493	8.27716	8.08514
1120	7.62124	7.51238	7.28602	8.01959	8.4446
1140	7.54251	7.68605	8.05437	8.36003	8.36646
1160	7.16723	7.24105	8.42705	8.25547	8.00401
1180	7.54459	7.89127	8.16479	8.66053	8.05609
1200	7.15643	7.11985	8.28723	9.09644	8.31222
1220	7.29684	7.83737	8.0198	8.2494	8.0036
1240	7.1068	7.5296	8.20106	8.85377	7.99713
1260	7.37927	8.10752	8.43685	8.27047	8.41702
1280	7.57473	7.72137	8.46776	8.4893	8.03334
1300	7.23091	8.01594	8.50973	8.41139	8.42529
1320	7.58164	8.04201	8.40813	8.05301	8.03883
1340	7.48618	7.97926	8.31935	8.53091	8.18426
1360	7.48123	7.93923	8.04436	8.74088	8.22626
1380	7.4529	8.21404	7.61335	8.35393	8.132
1400	7.32561	7.94034	8.59716	8.63683	8.2278
1420	7.60008	8.15156	8.27669	9.14105	8.01586
1440	7.64151	7.75038	7.97414	9.17868	8.16643
1460	7.37017	7.69553	7.88497	8.89951	8.29077
1480	7.29168	8.14563	8.76912	8.78596	7.58686
1500	7.55088	7.85742	8.62402	7.82673	7.9757
1520	7.47436	8.00954	8.63207	8.55424	7.87509
1540	7.50279	8.04054	8.51314	8.89677	8.10253
1560	7.18421	8.04602	8.36967	8.73588	8.03779
1580	7.21129	8.23029	7.72262	8.83592	7.78115
1600	7.48957	8.22339	7.30652	9.00359	8.05189
1620	7.34138	8.83066	7.08544	8.92465	8.13613
1640	7.44639	8.4034	7.84177	9.07097	8.26855
1660	7.16218	8.32579	7.76831	9.91915	8.30221
1680	7.61333	8.38787	7.48581	9.53012	8.13407
1700	7.11911	8.09881	8.31293	9.38612	8.22974
1720	7.25044	8.12948	8.80582	9.89999	8.44285
1740	7.50976	8.70637	8.67278	9.28631	8.26784
1760	6.83586	8.22676	7.8435	9.02029	8.29446
1780	7.2557	8.35966	8.10284	9.31184	8.29989
1800	7.88919	8.30151	7.92414	9.28872	8.33072
1820	7.47141	8.64028	7.90811	9.47874	8.10277
1840	7.29847	7.99225	8.02452	9.2904	8.1327
1860	7.199	7.9249	8.12865	9.52068	7.96773
1880	7.4539	8.06043	7.92618	8.76922	8.06854
1900	7.42291	8.26497	7.88829	8.99167	8.1689
1920	7.21365	8.12957	7.63745	8.72969	7.89166
1940	7.66787	7.93762	8.21665	8.98673	8.37862
1960	7.40248	8.00641	8.17369	9.41959	8.26731
1980	7.71343	7.97663	8.22618	9.27623	7.94745
2000	7.28133	8.04945	8.62678	9.44412	8.08575
2020	7.32735	8.20843	7.87661	8.85496	8.58092
2040	7.29881	8.38051	8.04144	9.36332	8.17711
2060	7.27785	7.88326	8.42747	9.37677	8.14051
2080	7.77697	8.09942	8.31672	9.1017	8.26861
2100	6.93513	8.30298	7.55167	8.72597	8.27528
2120	7.20525	8.3573	8.48765	9.41818	7.99965
2140	6.56468	8.07424	7.95072	8.52931	8.55246
2160	6.90554	8.30616	8.00504	9.1271	7.78901
2180	7.30213	8.27198	8.50524	8.97296	8.28996
2200	7.3275	8.11955	7.73228	9.19097	7.8412
2220	7.46612	8.28968	7.71555	9.15067	8.36479
2240	7.29043	7.73187	7.72637	9.26475	8.41724
2260	7.24334	7.86166	7.80647	9.08987	8.09793
2280	7.79851	7.69629	7.52513	9.31611	8.06418
2300	7.51964	8.13175	7.69831	9.09784	8.18794
2320	7.06188	8.13331	8.1877	9.20731	8.23056
2340	7.10687	7.67394	8.77356	9.07474	8.24108
2360	7.27447	7.59473	7.95825	9.23227	8.27101
2380	7.38071	7.35068	7.80802	8.96079	8.02908
2400	7.03515	7.68796	8.10382	8.57734	8.21873
2420	7.29693	8.16385	7.76847	9.18117	7.85786
2440	7.21245	7.97091	7.49953	8.77832	8.02007
2460	7.50043	7.62222	8.20293	8.8041	8.31275
2480	7.17869	7.82677	8.09412	8.72217	8.21641
2500	7.42644	8.17466	8.317	9.12322	8.25465
2520	7.47753	8.28094	8.54307	8.96002	8.35169
2540	7.31285	8.08728	7.62044	8.80837	8.3204
2560	7.17046	7.85335	7.71511	8.59411	8.42866
2580	7.22933	8.12944	7.62711	8.70412	7.93605
2600	7.63881	7.85815	7.44214	8.84178	7.80984
2620	7.40735	8.07121	7.6308	8.85521	8.17147
2640	7.17677	8.18583	7.64356	9.2554	8.34062
2660	7.76573	7.81985	7.39368	9.1343	7.88012
2680	7.40167	8.15527	7.77036	8.8378	8.01098
2700	7.25096	8.16688	7.64938	8.97386	8.17272
2720	6.94588	8.27614	7.77506	9.0466	8.53058
2740	6.99453	8.24929	7.89058	8.93204	8.2191
2760	7.54461	8.31694	7.89682	8.62886	7.9549
2780	7.87058	8.28107	8.27834	8.55859	8.25118
2800	7.5267	8.22489	8.0884	8.55877	8.11889
2820	7.60986	8.183	8.06099	9.44407	8.24747
2840	7.55967	8.26082	8.57023	9.09104	7.91787
2860	7.45734	8.65313	9.54051	9.05404	7.99522
2880	7.25519	8.4917	9.58089	9.43115	8.32478
2900	6.87392	8.44907	9.67184	8.7774	8.18512
2920	6.91877	8.85672	9.02127	9.72338	8.11611
2940	7.19568	8.09964	8.93108	9.0219	8.27027
2960	7.35038	8.09332	8.31832	8.64706	8.25069
2980	7.66985	7.72964	8.68229	8.96768	8.34678
3000	6.97259	8.32268	9.43188	9.10176	8.35897
3020	7.19154	8.49516	8.53486	9.15218	8.36746
3040	7.5561	8.51063	9.14766	9.05088	8.00638
3060	7.51238	8.42345	8.20561	8.91977	8.13568
3080	7.28371	9.15218	8.32243	8.81647	8.48787
3100	7.37034	9.029	8.81309	9.06426	8.22652
3120	7.71764	8.71246	8.55019	8.81807	8.09691
3140	7.7199	9.2126	8.20251	8.55394	8.01924
3160	7.56535	8.55238	8.29037	9.06045	8.14025
3180	7.7213	8.89466	8.8342	8.7927	8.01055
3200	7.81797	8.48207	8.44435	8.78831	8.25117
3220	7.53758	8.41134	8.63738	9.08107	7.80356
3240	7.72136	8.67711	9.43513	9.09348	8.11072
3260	7.34973	8.54031	9.20448	8.66925	8.15374
3280	7.51303	8.47897	8.96774	8.72973	7.96576
3300	7.54484	8.4661	9.25774	8.90602	8.22788
3320	7.20967	8.43464	9.40694	9.38609	8.28365
3340	7.88334	8.97233	9.52889	9.52917	8.3634
3360	7.82287	8.4252	9.30884	8.99365	8.23199
3380	7.06368	8.21357	8.86369	9.46451	8.32951
3400	7.36918	8.90456	8.68519	9.2602	7.92999
3420	7.31387	8.62369	9.31841	9.1873	8.0239
3440	7.26373	8.41876	9.09814	9.48522	8.30896
3460	7.51483	8.76874	8.75933	9.19941	8.16912
3480	6.749	8.95091	8.48537	9.32305	8.02708
3500	7.45929	8.37115	8.59301	9.38326	8.00318
3520	6.75247	8.84198	8.19444	8.80975	8.27971
3540	7.32559	7.94476	8.53954	8.79795	8.14582
3560	7.40956	8.6509	8.28713	8.8197	8.28259
3580	7.91286	8.3394	8.42494	9.48847	8.28503
3600	7.0985	8.48302	8.73085	9.23066	7.95182
3620	7.43395	8.25943	9.01905	8.98394	8.03606
3640	7.37285	8.27113	8.32176	8.96737	8.25529
3660	7.2341	8.53812	8.98957	8.69112	8.09287
3680	7.13991	8.42741	9.72911	9.14627	8.04313
3700	7.26832	8.23898	9.42112	8.89565	8.25749
3720	6.98259	8.18098	9.43501	8.78947	8.14061
3740	6.93387	8.40357	9.38752	8.8903	8.01375
3760	7.0686	8.93109	9.33612	9.15631	8.02721
3780	7.0305	8.65628	9.23114	8.72869	7.7892
3800	7.11998	8.3879	9.06601	9.14589	8.01558
3820	7.00831	8.65375	8.98808	9.28331	7.93368
3840	6.89476	8.60099	8.531	9.38197	8.17261
3860	7.30385	8.41064	9.12838	8.58389	8.19077
3880	7.39687	8.27784	9.24291	8.73618	8.07634
3900	7.41987	8.80618	9.05607	8.7425	7.95489
3920	7.24943	8.55722	8.906	8.77528	8.20623
3940	7.34556	8.53547	9.25981	8.20965	8.01192
3960	7.14029	8.29437	8.7075	8.63514	8.11158
3980	7.53401	7.20166	8.79405	8.3894	8.05552
4000	7.34221	7.6003	8.0855	8.68788	8.09912
4020	7.43244	7.23169	8.74399	8.09686	7.99726
4040	7.29315	7.40738	9.11846	8.61874	7.99465
4060	7.71181	7.18205	9.05857	8.28096	8.33232
4080	7.65978	7.41811	9.20385	8.38257	7.97614
4100	7.71349	7.75909	9.04494	8.65874	8.10538
4120	7.38366	7.97159	9.45918	8.61755	8.28069
4140	7.58117	7.91293	9.04114	9.07515	8.22664
4160	7.37791	7.48064	9.04625	9.00885	8.13912
4180	7.86695	7.41266	9.56215	8.26304	8.17643
4200	7.6722	7.60322	9.48945	9.06624	8.15439
4220	7.13106	7.27445	8.86397	9.10224	8.34858
4240	7.71742	7.73671	9.01736	9.19471	8.12731
4260	6.89059	7.34042	9.2804	8.69458	8.28705
4280	6.93024	7.57049	8.84931	9.26542	7.90885
4300	6.78751	7.03037	8.20525	8.75537	7.8784
4320	7.06828	7.32162	8.95363	9.22044	8.20599
4340	6.73006	7.16345	9.10601	9.17784	8.30455
4360	7.01969	7.44157	9.3666	8.47138	7.81102
4380	6.48391	7.25891	8.7512	9.03909	8.36907
4400	6.72777	7.27001	8.96535	9.17675	7.97279
4420	6.69278	7.19116	8.53152	9.2954	8.10056
4440	6.82499	7.40356	8.81603	8.84082	8.17667
4460	6.26143	7.44517	8.80453	8.57776	7.81441
4480	6.97077	7.34395	9.63261	8.97957	7.97354
4500	6.5697	7.38497	9.00021	8.87336	7.85748
4520	6.59374	7.44734	8.58716	9.49406	8.26996
4540	6.66965	7.45933	8.4529	8.75602	7.92249
4560	6.61505	7.45922	8.31725	8.7024	8.32497
4580	7.299	7.26502	8.15252	9.05606	8.19749
4600	7.00655	7.32621	8.53711	8.48388	8.18158
4620	7.45561	7.38543	8.76172	8.72202	7.75464
4640	7.18453	7.41168	8.40017	8.76787	8.08982
4660	7.38998	7.48057	8.69881	8.17748	8.07968
4680	7.25023	7.47661	8.53008	8.13048	8.3498
4700	7.06332	7.48316	8.86589	8.61773	8.15325
4720	7.07443	7.32143	9.0447	8.3687	7.79058
4740	7.18321	7.22706	9.31084	8.25618	8.40597
4760	7.31091	7.2587	9.24048	7.85591	8.04158
4780	7.50481	7.48125	9.50466	7.73381	7.98375
4800	7.31696	7.44275	9.45285	8.24112	8.18035
4820	7.958	7.16842	9.7227	8.50449	8.18361
4840	7.89556	7.0428	9.32403	8.26125	7.8713
4860	7.90878	7.05521	9.60909	8.27751	8.30625
4880	7.96803	7.6246	9.56543	8.1416	8.08198
4900	6.71207	7.40906	9.26038	8.54574	8.03752
4920	7.35391	7.33056	9.14872	8.85727	8.12793
4940	7.51349	7.57852	8.94482	9.02148	8.14311
4960	7.35928	7.2002	8.73164	8.5227	7.95695
4980	6.96267	7.30501	9.16613	8.72202	8.40011
5000	7.56774	7.23367	8.876	9.48254	8.0858
5020	7.09934	7.48835	9.06889	9.44832	8.23016
5040	7.14039	7.81114	9.32507	9.49499	8.29326
5060	7.40657	6.94751	9.53977	9.39597	8.43215
5080	7.14757	7.24389	9.24427	9.20428	8.53785
5100	7.31334	7.4041	8.89269	9.33863	8.17414
5120	7.28083	7.62979	9.23954	9.5376	8.29441
5140	7.34508	7.48785	8.95765	9.39755	8.01682
5160	7.19755	7.7721	9.36043	9.61261	7.89369
5180	6.94238	7.72074	9.32191	9.09434	8.16833
5200	6.82691	7.90262	9.65335	8.91088	8.35836
5220	7.34149	7.68427	9.04682	8.76946	8.15757
5240	7.72373	7.81664	9.28583	8.54937	8.26774
5260	7.50136	7.68685	8.74054	8.45273	8.45703
5280	7.48772	7.69512	8.85404	8.24342	8.19522
5300	7.53605	8.27044	9.24633	9.03502	8.1891
5320	7.59501	8.60438	8.70858	8.32315	8.25973
5340	7.32383	8.16212	8.45841	8.93408	8.31362
5360	7.61333	8.14355	8.18189	8.25758	8.11507
5380	7.82275	7.89172	8.29262	8.91465	8.04636
5400	7.20712	7.51233	7.88626	8.85658	8.08122
5420	7.5416	7.88181	8.17965	9.0891	8.13815
5440	7.27738	7.62424	8.0719	8.79435	8.19656
5460	6.89336	7.37939	8.39938	8.69333	7.91005
5480	7.48632	7.436	8.74464	8.69297	8.23376
5500	7.16762	7.44199	8.55543	9.55465	8.41352
5520	7.25361	7.65064	8.65461	9.31589	7.9888
5540	7.32706	7.93921	8.64195	9.28962	7.96591
5560	7.08431	7.48172	8.84111	9.07589	8.46907
5580	7.52357	7.34614	8.16557	9.01257	8.33302
5600	7.52631	7.39416	8.42984	9.00639	8.31138
5620	7.12278	7.56043	8.45757	8.88404	8.31822
5640	7.85019	7.30622	8.55693	9.21276	8.38286
5660	6.98853	7.62248	8.85264	8.88231	7.80695
5680	7.31892	7.17708	8.03613	9.48885	8.10727
5700	7.22152	7.31663	8.70706	9.37401	8.02926
5720	7.37656	7.27017	8.83746	9.59989	7.96999
5740	6.92965	7.50635	8.70428	9.41993	8.45285
5760	7.16419	7.22761	8.75558	9.1227	8.35568
5780	7.44174	7.32422	8.42043	8.82689	8.24713
5800	7.02414	7.15106	8.49406	9.15338	8.41247
5820	7.23082	6.92615	8.6202	9.23105	8.03722
5840	7.28074	7.31669	8.23782	9.61253	8.32463
5860	7.50127	7.25169	8.37207	9.59811	8.10822
5880	7.67765	7.5633	8.71042	8.54468	7.93077
5900	7.71014	7.3734	8.84146	9.14845	8.07672
5920	7.502	7.31282	8.78717	9.81738	8.12037
5940	7.62806	7.57602	8.48782	9.78103	8.05664
5960	7.05958	7.88622	8.54196	9.64698	7.92476
5980	7.17244	7.62418	8.5654	9.25285	8.12178
6000	7.13807	7.70467	8.7815	9.5459	7.89378
6020	7.85575	7.52004	8.53997	9.1426	8.16574
6040	7.83686	7.33718	8.52959	9.20899	8.40816
6060	7.44232	7.55774	8.69412	10.049	7.81923
6080	7.49065	7.7241	8.63308	10.0293	7.76555
6100	7.53989	7.27496	8.09772	9.26107	7.92843
6120	7.09373	7.44051	8.33036	9.34307	7.9879
6140	7.26594	7.41631	8.19375	9.10648	8.26206
6160	7.39884	7.731	8.27244	9.81749	8.02798
6180	7.37504	7.58281	9.25055	9.53328	7.97943
6200	7.91883	7.34129	8.58679	8.73265	8.08891
6220	7.48823	7.64038	8.65737	8.75574	7.68599
6240	7.20607	7.32369	8.56156	9.08308	7.76244
6260	7.34364	7.41708	8.67176	9.07683	8.08733
6280	7.4995	7.31728	8.7018	9.26534	8.19674
6300	7.42402	7.37468	8.42734	9.43558	8.27819
6320	7.67447	7.28735	8.46197	9.12678	8.05423
6340	7.5829	7.47447	8.56085	8.51726	8.25857
6360	8.05497	7.59715	8.42327	8.84315	8.13279
6380	7.57093	7.25064	8.37228	8.5788	8.1649
6400	7.52111	8.19493	8.25949	8.90606	7.80337
6420	7.22686	7.8065	8.49259	8.51323	8.15778
6440	7.72459	8.32204	8.93811	8.4773	7.93626
6460	7.12718	8.27893	9.07326	8.73254	7.84935
6480	7.52313	8.44158	8.28726	8.27645	8.1426
6500	7.3331	8.64591	8.74437	8.50588	7.71955
6520	7.80701	8.26448	8.90779	8.40119	7.89731
6540	7.5815	8.37486	9.32566	8.36885	7.62575
6560	7.39455	8.58191	8.91179	8.3167	7.51032
6580	7.33787	7.76116	8.88225	8.21666	7.49258
6600	7.44557	8.18612	8.95304	8.60441	7.84394
6620	7.14034	8.0453	8.86361	8.53594	8.22462
6640	7.65082	8.17751	8.97245	8.30932	7.95583
6660	7.2259	8.0553	8.76436	8.7346	7.74908
6680	7.298	7.79791	8.71598	8.92763	7.67001
6700	7.82235	7.38406	8.72369	8.59557	8.18532
6720	7.66992	8.08987	9.02043	8.65338	7.7296
6740	7.32494	8.04432	8.11285	8.24624	7.65929
6760	7.14041	7.40075	8.79673	8.31818	7.85728
6780	7.30367	7.87533	9.43734	8.74703	7.29161
6800	7.61897	8.15528	8.82131	8.01502	8.16964
6820	7.2868	8.13569	9.16599	8.48216	7.95741
6840	7.80952	7.98331	9.22803	8.31051	8.04069
6860	7.33894	7.53512	9.06856	8.16825	8.06479
6880	7.41991	8.03861	9.3264	8.21594	7.7595
6900	7.2252	8.2658	8.96564	8.69532	7.94249
6920	7.83878	8.23231	8.95202	8.57209	7.81331
6940	7.8361	8.18257	8.98559	8.66971	8.40286
6960	7.46287	8.03072	9.14229	8.6778	8.21098
6980	7.22848	7.99176	8.83092	8.68669	7.70186
7000	6.94027	8.24485	8.97932	8.4722	8.64577
7020	7.28246	8.53079	8.70298	8.87068	8.40387
7040	7.32169	8.11029	8.95232	8.60806	8.44866
7060	7.53302	8.33737	8.49904	8.06397	8.43449
7080	7.71753	8.336	8.63725	8.83514	8.7073
7100	7.56492	8.00991	8.73406	9.03645	8.7429
7120	7.15096	8.4316	8.34472	9.14358	7.99861
7140	7.33458	7.94929	8.50574	9.41969	8.31584
7160	7.28373	7.93315	8.80655	8.92641	8.43556
7180	7.65888	8.3136	9.20309	9.3233	8.41623
7200	7.61538	8.09675	8.68682	9.12009	8.57616
7220	7.34306	8.52801	9.07448	9.33074	8.00071
7240	7.28464	8.14043	9.1429	8.93936	8.13757
7260	7.47111	8.25311	9.04338	9.25904	8.25388
7280	7.51535	8.35164	9.06079	8.76022	8.24115
7300	7.19078	8.68581	9.26123	9.13169	8.19002
7320	7.41789	8.29298	9.42371	8.83246	8.23681
7340	7.64883	8.56345	8.92095	8.84116	8.4545
7360	7.2878	8.71736	9.22116	8.86091	7.62079
7380	7.70288	8.45318	8.78928	8.65782	8.43079
7400	7.42622	7.97969	8.35832	9.02006	7.79006
7420	7.29125	8.50302	8.38991	8.55035	8.45421
7440	7.39852	8.81129	8.15904	8.89873	7.61797
7460	7.34571	8.32632	8.31126	8.72369	8.03967
7480	7.70891	8.59272	8.91799	8.92773	8.24681
7500	7.60699	8.56639	8.78235	8.79472	7.91749
7520	7.53462	8.30631	8.87871	8.47158	8.39983
7540	7.65225	8.53375	8.74049	8.37554	8.10317
7560	7.49456	8.25288	8.50173	8.55016	8.37696
7580	7.26107	8.2856	8.87477	8.05268	8.05499
7600	7.21324	8.12439	8.8097	8.85502	8.05034
7620	7.10212	8.07108	8.40834	8.4926	8.20258
7640	7.28511	8.67976	9.16495	9.0571	8.068
7660	8.03213	8.03419	8.55297	8.23919	8.12139
7680	7.0098	8.46527	8.28594	8.67298	8.29239
7700	7.32305	8.62144	8.65615	8.36021	8.19605
7720	7.37346	8.83014	8.71139	8.92149	8.44253
7740	7.10231	9.03347	8.94117	8.45964	8.56875
7760	7.40857	9.24156	9.06226	8.47601	8.59013
7780	7.31826	8.04269	8.74413	8.71638	7.73021
7800	7.69529	8.46732	8.7005	8.53746	8.38709
7820	7.2483	8.031	8.77552	8.54164	8.08957
7840	7.39431	8.08859	8.63413	8.37602	8.13358
7860	7.20907	8.41187	8.81744	8.15104	8.63964
7880	7.19689	8.5109	9.101	8.636	8.90602
7900	7.362	8.12166	8.75751	8.86768	8.64013
7920	7.92707	8.76652	9.3365	8.74768	8.39006
7940	7.49435	8.64648	8.96068	8.54171	8.26471
7960	7.49813	8.87605	8.90348	7.97619	8.66676
7980	7.63966	8.25548	8.70444	8.15616	8.20034
8000	7.23832	7.93499	8.9089	8.32489	8.92517
8020	8.11962	8.47548	8.66066	7.75995	8.58064
8040	7.41754	8.43326	8.47965	8.38897	8.73026
8060	7.09387	8.62334	8.49615	8.54558	9.04772
8080	7.31975	8.65282	8.43696	8.27658	8.66424
8100	7.02631	8.84578	8.99745	8.50824	8.36992
8120	6.8828	8.34775	8.38995	8.7666	8.4358
8140	7.4416	8.22495	8.6503	8.71306	8.59208
8160	7.12156	8.41839	8.90141	8.96981	8.34497
8180	7.31339	8.22944	8.83232	8.90503	8.72022
8200	7.62608	8.66718	9.49893	8.57569	9.00674
8220	7.63471	8.42898	8.44278	8.62817	8.38265
8240	7.21192	8.3635	8.5299	8.68284	9.03156
8260	7.62947	8.54957	8.45145	9.06543	9.14873
8280	6.77054	8.51679	8.8421	8.79166	8.94614
8300	7.20222	8.39579	8.74824	8.67088	8.69869
8320	7.31672	8.44877	8.58488	8.94428	8.58957
8340	7.20999	8.65214	8.88901	8.79988	8.34892
8360	7.38011	7.63083	8.74397	8.67964	8.91884
8380	7.31567	8.1988	9.04131	7.7857	9.12648
8400	7.10161	8.44702	8.51569	8.01881	8.52095
8420	7.68605	8.09214	8.9655	8.23353	8.39762
8440	7.09969	8.72939	8.29796	7.76295	8.94717
8460	7.4138	8.43448	8.90767	8.46303	8.66457
8480	7.99163	8.3598	8.55991	8.01896	8.60848
8500	7.16476	8.26591	9.01311	7.51141	9.08059
8520	7.32074	8.59025	9.20146	7.71359	9.0815
8540	7.18242	8.33894	8.92872	8.1716	8.70606
8560	7.22315	7.94051	8.84017	7.5354	8.68436
8580	7.11494	8.75956	8.78136	8.39879	8.78703
8600	7.73119	8.64095	8.30703	8.60973	9.24539
8620	7.60183	8.5809	8.78882	8.68102	9.03812
8640	7.72129	8.2583	9.27488	8.45291	8.90107
8660	7.25217	8.39678	9.44994	7.40665	9.21422
8680	7.78396	8.56299	9.03823	7.40439	8.92084
8700	7.31251	8.6951	8.77955	7.99947	8.82058
8720	7.66692	8.79528	7.8781	7.31301	8.7028
8740	7.63991	8.40625	8.82686	7.41609	8.53351
8760	7.60591	8.68702	8.96421	7.40072	8.37641
8780	7.36261	8.65347	8.48344	7.3419	8.75592
8800	7.58667	8.56036	8.76176	7.38945	8.87054
8820	7.67394	8.2575	9.07377	7.7587	8.1404
8840	7.57629	8.66172	8.63567	7.11025	8.78844
8860	7.43998	8.5523	8.61913	7.4997	8.80702
8880	7.60491	8.66584	8.50662	7.65203	8.40255
8900	7.47864	8.78194	8.81842	7.55495	8.41213
8920	7.43356	8.79017	8.75114	7.16904	8.4601
8940	7.50442	8.56353	8.53785	7.45987	8.12704
8960	6.85437	8.40872	8.79941	7.30797	8.33755
8980	7.17289	8.64635	7.8048	7.26875	8.76383
9000	7.67793	8.11326	8.21881	7.36087	8.83587
9020	7.60203	8.24824	8.3538	7.35629	8.47855
9040	7.42331	8.42165	8.53378	7.20611	8.28708
9060	7.59763	8.5053	8.69177	7.74864	8.78407
9080	7.43318	8.71084	8.67612	8.45703	9.11269
9100	7.43684	8.64752	8.6788	7.65061	8.74573
9120	7.41746	8.74037	8.20963	7.38651	9.16029
9140	7.60284	8.61518	8.7269	7.88428	9.0764
9160	7.32352	8.70519	8.53623	7.65227	8.44427
9180	7.71044	9.085	8.44797	7.60058	8.65887
9200	7.14122	9.1171	8.56437	7.34275	8.6651
9220	7.59876	8.84742	8.40381	8.05953	8.32788
9240	7.19075	9.21653	8.62923	8.27866	8.82483
9260	7.60155	8.9595	9.09272	7.93385	8.92373
9280	7.45925	8.79131	9.10404	8.37143	8.85318
9300	7.81275	8.62136	9.19909	8.22643	8.83361
9320	7.2275	9.06508	9.06988	8.32052	8.7374
9340	7.73074	8.65313	9.17325	8.30768	8.54324
9360	7.21886	8.84601	8.8572	8.24069	8.15456
9380	7.25772	9.30895	8.60108	8.03575	8.57128
9400	7.19019	8.81795	9.22684	7.82387	8.6426
9420	7.41994	9.01854	9.13591	7.76096	8.83106
9440	7.12913	8.36979	8.95864	8.02874	8.76754
9460	7.09402	8.68122	9.17492	8.47	8.78198
9480	7.23397	8.59624	9.07068	7.85822	8.41827
9500	6.99032	8.86056	8.88421	7.82993	8.73856
9520	7.41215	8.72838	8.25759	8.01953	8.91705
9540	7.16604	8.70974	8.2484	8.10597	9.38185
9560	7.1602	8.74206	8.95092	8.32217	8.80385
9580	7.53591	8.99999	8.5018	7.99054	8.33141
9600	7.25109	8.28653	8.71836	7.79605	8.46489
9620	7.43189	8.59675	8.57104	7.32133	8.76142
9640	7.46853	8.96553	8.60631	7.71405	8.99056
9660	7.24122	8.72102	9.22352	7.29705	8.66621
9680	7.59524	8.56877	8.15037	7.56165	8.54639
9700	7.68375	8.80679	8.33332	7.60801	8.49619
9720	7.41837	8.73614	8.98411	7.60934	8.74083
9740	7.83702	8.65922	8.74482	7.45597	8.58924
9760	7.09308	7.96963	8.55398	7.03933	8.62181
9780	7.19672	8.60656	9.03276	7.59939	8.83452
9800	7.55509	8.88437	8.89781	7.6452	8.47865
9820	7.28693	8.8427	8.82277	7.41412	8.51171
9840	7.25749	8.65924	9.00258	7.3509	8.47724
9860	7.82889	8.06067	8.8699	7.37141	8.30178
9880	7.20427	8.38831	8.2833	7.63382	8.2806
9900	7.34578	8.45803	8.41501	7.31567	8.85542
9920	7.5913	8.53896	9.01979	7.31627	8.63892
9940	7.04524	8.79821	8.3649	7.32208	8.59274
9960	7.10587	8.13947	8.807	7.5461	8.75627
9980	7.68726	8.49626	9.0514	7.15185	8.21364
10000	7.01062	8.6766	8.34394	7.53633	8.88012
10020	7.22341	9.119	8.51234	7.38742	8.29307
10040	7.19362	8.77699	8.6711	7.63323	8.57821
10060	7.61538	9.08826	9.14411	7.27468	8.5228
10080	7.30925	8.72886	8.97283	7.23922	8.35717
10100	7.73508	8.06207	9.17993	7.37964	8.02291
10120	7.35162	8.34179	8.79916	7.37211	8.64933
10140	7.43859	8.39258	8.67513	7.5138	8.81141
10160	7.69577	8.42922	8.93476	7.38248	8.59938
10180	7.25904	8.5803	8.81025	7.12804	8.88491
10200	7.43723	8.74191	8.62364	7.27809	8.52069
10220	8.03355	8.56932	8.76925	7.48421	9.1424
10240	7.08014	8.43754	8.29761	7.49441	8.54457
10260	7.41833	7.97375	9.13198	7.26554	8.50184
10280	7.32513	8.39913	8.14101	7.21771	8.40247
10300	7.42723	8.49586	7.72949	7.74302	8.39231
10320	7.54691	8.55402	8.45616	8.28508	8.12542
10340	8.04503	8.60023	8.67186	7.93678	8.34145
10360	8.04931	8.61509	9.2728	7.46215	8.59852
10380	7.54246	8.81072	9.14304	7.45879	8.60403
10400	7.37174	8.86595	9.2679	7.57288	8.26393
10420	7.19008	8.2341	9.37862	7.45659	8.69303
10440	7.53652	8.7333	8.57024	7.47875	8.56373
10460	6.78228	8.81123	8.75095	7.17749	8.2126
10480	7.28337	8.93902	9.15958	7.26694	8.70697
10500	7.19944	8.75362	9.34938	7.61546	8.38215
10520	7.63212	8.42522	8.69218	7.4448	8.78881
10540	7.23117	9.10561	9.02431	7.27628	8.42351
10560	7.99608	8.56127	8.93837	7.23231	8.32363
10580	7.66257	8.28809	9.15693	7.48722	9.10097
10600	7.08165	8.5621	8.65047	6.96705	8.79884
10620	7.71204	8.47355	8.31955	7.30012	8.30306
10640	7.69539	8.67323	9.19183	7.25019	8.45008
10660	7.53219	8.43874	8.97854	7.52353	8.77711
10680	7.86247	8.03684	8.93924	7.6521	8.85528
10700	7.47105	8.46842	8.94689	7.81289	8.98082
10720	7.09821	8.01647	8.8547	7.37311	8.79016
10740	7.0334	8.24301	9.01743	7.30466	8.83094
10760	7.6738	8.7331	8.67187	7.33452	8.51711
10780	7.26768	8.43002	8.86606	6.98874	8.74019
10800	7.34877	8.59635	8.80677	7.11068	8.44436
10820	7.3681	8.46987	9.50282	7.48894	7.96181
10840	7.40508	8.50055	9.18194	7.52394	8.82896
10860	7.26691	8.58961	9.05749	7.53598	8.17787
10880	7.30056	8.0429	8.67717	7.71104	8.60847
10900	7.30842	8.22688	8.82468	7.49064	9.35881
10920	7.35231	8.66068	8.81218	7.37194	8.89547
10940	6.89042	8.63971	8.80507	7.5452	8.52085
10960	6.92379	8.64255	8.52377	7.27243	8.53237
10980	6.8725	8.32181	8.6569	7.54663	8.54633
11000	6.99145	8.54938	8.87853	7.10846	8.89495
11020	7.48123	8.97868	8.75747	7.33046	8.75199
11040	7.0382	8.65296	8.81991	7.40055	9.32823
11060	6.80007	8.29904	8.38613	7.10444	8.61302
11080	7.41632	8.52222	9.04427	7.39523	8.39071
11100	7.01236	8.27828	8.74122	7.22069	8.45409
11120	7.28226	8.59854	8.4014	7.29133	8.34094
11140	7.34063	8.49454	9.1083	7.2923	8.83255
11160	6.86894	8.46253	9.00551	6.49244	8.5862
11180	8.01468	8.40121	8.39406	7.29673	8.23076
11200	8.00895	8.60776	9.15789	7.28351	8.94267
11220	7.29793	8.37984	8.79664	7.61636	8.40958
11240	6.9322	8.41461	8.69083	7.48915	8.53305
11260	7.39603	8.72376	8.85122	7.44862	8.61918
11280	7.72722	8.42539	8.24234	7.47521	8.31863
11300	7.19564	8.73233	9.03342	7.45827	8.8676
11320	7.70234	8.05319	8.96454	7.01035	8.55581
11340	7.78256	8.34247	8.60832	7.0629	8.56137
11360	6.87722	8.39285	9.07873	6.94454	8.80481
11380	7.81808	8.50029	8.64849	7.36832	8.70201
11400	7.0869	8.39324	8.97166	7.36035	8.77127
11420	7.1627	8.15153	8.57697	7.00414	8.40468
11440	7.14396	8.6519	8.86848	7.44804	8.34153
11460	6.74624	8.27544	8.59621	7.14825	8.41155
11480	7.24571	8.71985	9.04345	7.1558	9.12434
11500	6.7716	8.24561	8.85605	7.47343	8.5357
11520	7.13929	8.69068	8.98944	6.79069	8.85339
11540	7.44343	8.88229	9.02039	7.04946	9.25196
11560	7.4353	8.19472	9.53636	7.08432	9.16358
11580	7.3835	8.26155	8.83764	7.21869	8.39685
11600	6.92186	8.46619	9.46191	7.24704	8.95657
11620	7.28526	8.23989	8.71158	7.2921	8.42279
11640	7.16826	8.22732	8.76776	7.00327	8.88726
11660	7.02386	8.41347	9.36416	6.96464	8.73536
11680	7.37192	7.9792	8.91567	7.24902	8.57831
11700	6.89928	7.9877	8.70802	7.21008	8.65341
11720	6.9245	8.43614	8.9998	6.54533	8.7567
11740	7.04654	7.93425	9.32035	6.74027	8.79497
11760	7.07799	8.44399	9.04868	6.78171	8.77566
11780	6.97856	8.10229	8.52393	7.34086	8.73668
11800	7.22573	8.36856	8.23512	7.1068	8.64132
11820	7.19649	8.2754	8.47453	6.74612	8.79413
11840	7.52784	8.03848	8.8782	7.27743	8.55361
11860	7.2052	7.97222	8.41163	6.66544	8.57405
11880	7.11363	8.35046	8.56569	7.01128	9.02252
11900	7.21041	8.51147	9.02419	6.85562	8.50639
11920	7.5585	8.24351	8.84207	6.96985	8.44104
11940	6.9261	8.20258	8.76997	7.20456	8.32542
11960	7.17196	8.12321	8.98099	7.40237	8.69118
11980	7.23308	8.08227	8.01424	6.55401	8.09184
12000	7.49021	9.02742	8.97504	6.87414	8.52884
12020	7.42678	8.27615	8.65323	6.89063	9.07076
12040	7.47856	8.50977	8.38862	6.82522	9.23233
12060	7.3252	8.76462	8.1811	7.04977	8.94768
12080	7.25439	8.87097	8.28665	7.06011	8.63324
12100	7.23683	8.83558	8.51339	6.79141	8.37976
12120	6.87407	8.2899	9.07005	7.21332	8.6973
12140	7.26955	8.33573	8.30056	7.08865	8.62068
12160	7.20829	8.36908	8.58806	7.10712	8.37002
12180	7.28135	8.28034	8.74987	6.87152	8.5008
12200	7.15497	8.41833	8.54072	6.65831	8.4771
12220	7.03698	8.42111	8.8989	6.90041	8.92596
12240	7.54835	8.92782	9.16292	6.75139	8.53003
12260	7.12544	8.49252	9.36512	7.0255	8.94361
12280	7.58377	8.77331	9.35072	7.00756	8.69673
12300	7.12287	8.67725	9.31095	6.91453	9.02812
12320	7.17871	8.8457	8.86529	7.02722	8.36898
12340	7.40698	8.88495	9.43537	6.6598	8.57602
12360	6.82625	8.005	9.36582	6.96694	8.23606
12380	6.70208	8.5907	9.21499	6.05256	8.82468
12400	7.24485	8.43642	8.82857	6.9135	8.47947
12420	6.98129	9.13265	9.35783	7.36944	8.74828
12440	7.07623	8.22607	8.79497	6.66073	8.65425
12460	6.79177	8.75252	9.58019	7.60316	8.71819
12480	7.36178	8.5007	8.74936	6.76748	8.72832
12500	7.43583	8.98188	9.43259	6.23912	8.39403
12520	7.15843	8.94605	9.50168	6.51506	9.03565
12540	7.07374	8.74852	9.06558	6.51722	8.53147
12560	6.83892	8.99885	9.42049	6.73153	8.7806
12580	7.24312	9.21019	9.23133	6.55297	8.94843
12600	7.2785	8.8255	9.36384	7.19755	8.86333
12620	7.05385	8.66606	9.06671	6.414	8.60443
12640	6.91704	8.72411	8.73932	6.38519	8.70344
12660	7.19973	9.3766	9.37774	6.62279	8.79798
12680	7.45581	9.61271	9.06336	6.56865	8.89415
12700	7.11299	9.41686	9.44268	6.1356	8.56172
12720	7.03701	9.33509	9.01094	6.51963	8.64904
12740	6.80476	9.87787	9.04019	6.96576	8.61978
12760	7.33043	9.10997	9.45543	6.87111	8.51121
12780	7.40326	9.60953	9.59103	7.0721	8.6271
12800	7.203	9.42399	8.90333	7.7374	8.39444
12820	7.66871	9.02133	9.37518	7.53072	8.66792
12840	7.53739	8.83578	9.28859	6.89132	8.95643
12860	7.60994	8.9648	9.39491	7.10891	8.38881
12880	7.62129	9.20658	8.66188	7.36513	8.47593
12900	6.96285	9.39109	8.77385	6.48483	8.62272
12920	7.17721	8.87273	9.827	6.85472	8.9899
12940	6.8747	9.44412	9.11792	7.15569	8.27212
12960	7.19777	9.41869	9.50318	7.00898	8.41146
12980	6.84815	9.49217	8.88784	6.99833	8.53922
13000	7.04	9.2987	9.10281	6.48979	8.64811
13020	7.18864	9.34085	8.7653	7.00744	8.72912
13040	7.46085	9.513	8.91389	6.84831	8.45889
13060	7.0095	9.26304	9.04364	6.8468	8.32859
13080	6.92717	9.54838	8.85798	6.83066	8.6235
13100	6.9289	9.8012	9.00665	6.50464	8.58249
13120	6.90166	9.58169	8.96186	6.67321	8.52844
13140	7.57023	9.69235	9.19773	6.43569	8.68372
13160	6.91388	9.7152	8.96645	6.69307	8.76683
13180	6.97361	9.44927	8.25734	6.77741	8.27276
13200	6.67343	9.32406	9.1174	7.13504	8.93696
13220	6.87989	9.77264	9.22031	6.80571	8.92001
13240	6.86741	10.4058	9.16261	7.30386	8.82374
13260	6.89271	10.0044	9.47256	7.42789	8.35404
13280	6.70468	9.45126	9.3925	7.225	8.97153
13300	6.87351	9.34939	9.54981	7.44937	8.32922
13320	6.30558	9.26937	9.06621	6.63315	8.31494
13340	6.68702	9.07293	9.04981	7.10123	8.5458
13360	6.74175	9.30062	9.62959	7.67522	8.66175
13380	6.7445	8.22119	9.26934	7.38697	8.78684
13400	7.00829	8.62164	9.36338	7.50014	8.21719
13420	6.59991	8.19388	9.31459	7.11527	8.47444
13440	6.61905	8.57548	9.14119	6.66868	8.0739
13460	6.47714	8.47247	9.42378	7.0308	8.5618
13480	6.72434	8.36045	9.19848	7.18482	8.78239
13500	6.73469	8.20055	9.00814	7.81721	8.2322
13520	6.67102	8.41464	9.04788	7.59436	8.31982
13540	6.64682	8.23166	9.02629	7.28697	8.02687
13560	6.80176	8.09602	9.36881	6.73776	8.43142
13580	6.6381	8.32854	9.54347	7.14889	8.56407
13600	6.50924	8.62709	9.13745	6.9726	9.28645
13620	6.70811	8.59689	8.7754	6.98354	8.62821
13640	6.60961	8.96748	9.12561	7.22177	8.80402
13660	6.7448	8.74872	9.06289	7.26079	9.02148
13680	6.41978	8.53031	9.03796	7.5899	8.58645
13700	6.34489	8.60697	9.00021	7.78216	8.85537
13720	6.76959	8.41334	8.84374	7.94784	8.99324
13740	6.97534	8.84979	9.39587	7.6035	8.33931
13760	7.20643	8.68604	9.12959	6.93985	8.65971
13780	6.40544	8.37892	8.975	7.29532	8.69238
13800	6.88059	8.45528	8.97264	7.07743	8.88903
13820	6.72581	8.44729	9.41583	7.21125	8.67281
13840	6.76163	8.63906	9.46012	7.29814	8.44657
13860	6.81558	8.711	9.01	7.06652	8.47168
13880	6.61824	8.45871	9.12884	7.18804	8.77383
13900	6.52031	8.43595	8.67148	7.27049	8.30552
13920	6.51344	8.42844	8.92624	6.85754	8.0786
13940	6.894	7.92927	9.21105	6.85876	8.36036
13960	6.72172	7.43679	8.99125	7.09312	8.74451
13980	6.28219	7.76401	8.88641	7.40101	8.85563
14000	6.7491	7.67107	8.84203	6.99275	8.53915
14020	6.65183	8.20173	8.9238	7.51834	8.81554
14040	6.51592	8.62029	8.91132	7.54229	8.65859
14060	6.28561	8.13643	9.17729	7.67898	8.73309
14080	6.88906	8.931	9.15031	7.21287	8.90919
14100	7.23974	8.64385	9.06498	7.65168	8.55292
14120	6.44843	8.05384	9.42721	6.92529	8.88804
14140	6.56756	7.17132	9.50423	8.05477	8.73534
14160	6.86413	7.39912	9.18175	7.51267	8.10683
14180	6.66394	7.61741	8.90632	7.79092	8.62013
14200	6.95508	7.91108	8.83069	7.16966	8.06215
14220	6.50217	8.34509	8.61107	7.50515	8.47963
14240	6.86077	7.80648	8.94398	7.97218	8.4992
14260	6.81466	7.74433	9.13235	7.66183	8.80602
14280	6.6596	8.79899	9.03853	7.23049	8.62368
14300	6.28111	8.08067	9.05729	7.44139	8.77702
14320	6.2613	7.70742	9.17295	8.60282	8.82289
14340	6.24593	7.60645	9.06699	7.02373	7.99809
14360	6.30276	7.64178	9.16612	7.73576	8.60899
14380	6.97263	8.11439	9.35207	7.36557	8.709
14400	7.08483	7.52335	8.89127	7.06086	8.58532
14420	6.2619	7.17938	8.98975	7.29595	8.81568
14440	6.69803	7.94783	8.78581	7.59602	8.32305
14460	6.77145	7.54584	8.97293	7.4316	8.61041
14480	6.4843	7.21005	8.90232	7.39079	8.81836
14500	6.81899	7.01933	8.81582	7.24467	8.22768
14520	6.88551	6.40857	8.94013	6.68268	8.26385
14540	7.51683	7.14324	8.97742	6.71101	8.08673
14560	7.44929	6.93956	8.77636	6.97624	8.82872
14580	7.98856	7.66826	8.97651	7.08794	8.65291
14600	7.46697	7.19595	8.74465	7.02095	8.78193
14620	7.38864	7.3311	9.22469	7.00923	8.68006
14640	7.33575	7.5998	8.501	7.57983	8.14938
14660	7.01346	7.0425	9.05925	7.44315	8.319
14680	7.64662	7.11818	9.10654	5.97457	8.32661
14700	7.71782	7.38401	9.02798	6.6354	8.92668
14720	6.9158	6.99783	9.00115	6.89448	8.34409
14740	6.85895	7.44387	8.96962	6.88689	8.69756
14760	7.41801	7.72072	9.11117	7.01013	8.05828
14780	7.30132	6.85196	9.03362	6.85578	8.4526
14800	7.31873	7.53783	9.61013	6.94876	8.13629
14820	7.12261	6.91772	9.2468	7.17384	8.43684
14840	6.98108	6.63704	9.54523	6.93778	8.27352
14860	6.88666	6.92896	9.19121	7.03433	8.80902
14880	7.17692	7.11678	8.91011	6.76586	8.46731
14900	7.16223	7.64095	9.28814	7.07919	8.7137
14920	7.03162	7.45955	9.0084	6.98772	8.17433
14940	7.03522	7.52008	8.79558	7.13871	8.64778
14960	7.30622	7.08742	9.13651	7.30967	8.34943
14980	7.01174	7.02668	9.15448	7.02996	8.38094
15000	7.08905	7.07894	8.56663	7.288	8.32851
15020	7.31385	7.13305	8.5575	6.21814	8.14785
15040	8.04331	7.0811	8.79944	7.07847	8.24947
15060	7.33976	7.3175	8.85773	7.03467	8.65016
15080	7.05804	7.04561	9.01406	6.51429	8.44278
15100	6.89709	7.06067	8.61102	6.48607	8.32042
15120	6.89935	7.05143	8.70502	6.90034	8.27386
15140	7.20631	6.65406	8.57289	6.5929	8.47475
15160	7.14874	7.1326	8.51533	6.73035	8.46662
15180	7.15077	7.15797	8.9105	6.63105	9.09386
15200	7.09937	6.99057	9.30493	6.90961	8.55078
15220	6.55301	7.27361	8.58765	7.54025	8.6069
15240	6.5618	6.83272	8.98977	7.97657	8.6926
15260	6.73782	6.87127	8.67152	7.47871	8.46295
15280	6.43359	7.93431	8.96512	7.27644	8.6927
15300	6.94568	6.92585	9.27194	8.04197	8.63691
15320	6.59098	7.47207	9.66659	7.52928	8.81903
15340	6.90906	7.39605	9.4863	7.44332	8.23916
15360	6.44637	7.37405	9.40949	6.17603	8.55331
15380	6.76524	6.94794	9.06229	6.30519	8.55163
15400	6.43474	7.62643	9.36498	6.48571	8.53547
15420	6.22929	7.33702	9.26143	6.596	8.2799
15440	7.11501	7.25651	9.23498	6.77313	8.67614
15460	6.39322	7.13534	9.3389	6.39325	8.41619
15480	6.79702	7.38914	9.2087	6.56886	8.701
15500	6.39243	7.16834	8.94375	7.37398	8.78785
15520	6.91579	7.31294	8.69101	7.02582	8.72719
15540	7.02064	6.95937	9.09499	6.97688	9.0381
15560	7.04354	7.33175	9.25345	6.90566	8.41419
15580	7.12778	7.06157	9.11136	7.42724	8.55721
15600	7.04529	6.92949	9.44324	7.26777	8.49836
15620	6.98193	7.46212	8.29496	7.25646	8.55501
15640	6.96646	7.44589	9.17287	7.28329	8.88309
15660	7.13317	7.3676	9.00738	7.19207	8.45308
15680	7.03245	7.29242	8.93542	7.3779	8.94783
15700	6.85968	6.596	9.53338	6.9377	8.10138
15720	6.54919	7.30627	9.03227	7.06893	8.09348
15740	7.30612	7.59927	8.70499	7.38457	8.96454
15760	6.69851	7.38733	9.01847	6.83505	8.55327
15780	6.79929	7.71126	9.28496	6.86805	8.33409
15800	6.4365	7.65757	9.2337	7.07435	8.6949
15820	7.28208	7.51955	8.94097	7.24788	8.72817
15840	6.77071	7.07175	9.17811	6.98421	8.91364
15860	6.63162	7.5179	9.25905	6.96785	8.89152
15880	6.73066	7.00102	9.32844	6.72897	9.09617
15900	6.42964	7.30355	9.22555	7.22897	9.15074
15920	6.46097	7.10517	9.01639	6.9314	9.37663
15940	6.51147	7.47871	9.30011	7.24282	8.68219
15960	6.67989	7.18271	9.39811	6.94032	8.52916
15980	6.41231	7.22541	9.18813	7.41131	8.94199
16000	6.94085	7.04364	8.96165	7.50997	8.91253
16020	6.7189	6.90912	9.54844	7.37053	8.76206
16040	7.10725	7.39358	9.18583	6.83344	8.38569
16060	6.35472	6.94167	9.29418	7.65019	8.76982
16080	6.74381	6.74175	8.97823	8.19255	8.74626
16100	6.59052	6.86529	8.92038	8.14142	8.43989
16120	6.61209	6.75882	9.25328	8.45322	8.19572
16140	6.31638	6.63275	8.82353	8.35779	8.42937
16160	6.71259	6.36557	8.80718	8.23859	9.06874
16180	6.2284	6.52712	8.74276	7.96078	8.85382
16200	6.4417	7.42878	9.07042	8.6566	8.50727
16220	6.12264	7.59739	8.86371	8.5831	8.34946
16240	6.42044	7.10441	9.01581	7.98436	8.62162
16260	6.08461	7.43943	8.75338	8.7743	8.80326
16280	5.97143	7.48946	8.27191	8.53678	8.08321
16300	6.3829	7.63141	8.86318	8.68181	8.75921
16320	6.28419	7.1539	8.23191	7.88573	8.64214
16340	6.57275	7.36261	9.149	8.29417	8.37427
16360	6.00731	7.86067	8.8643	8.68905	8.79835
16380	6.27399	7.7858	8.61343	8.30371	8.48687
16400	6.23266	7.53133	8.70132	8.55159	8.01338
16420	6.6698	7.46412	9.0789	8.50692	8.38165
16440	6.45396	7.64079	9.07739	8.11825	8.4973
16460	6.39072	7.45436	8.91721	8.27729	8.41484
16480	6.16731	7.70094	8.93272	8.33228	8.3046
16500	6.26526	7.87587	9.00664	8.56977	8.4843
16520	6.26091	7.67319	9.21494	8.56087	8.40836
16540	6.64892	7.31636	9.37834	8.20891	8.34484
16560	6.07614	7.01879	9.79344	8.59805	8.35747
16580	6.82183	6.98926	8.99579	8.7593	8.6634
16600	6.40444	7.16876	8.90339	8.62609	8.67477
16620	6.41678	7.58773	9.10948	8.42627	8.64227
16640	7.13676	7.59589	8.95364	8.88197	8.57615
16660	6.35025	7.85457	9.20334	8.57186	8.45
16680	6.64762	7.64155	8.95093	8.81283	8.17897
16700	6.78174	7.7003	8.7363	8.11065	8.96826
16720	6.58499	7.54077	8.95279	8.53216	8.72482
16740	6.7204	7.38769	8.73183	8.43548	8.19212
16760	6.75527	6.93999	8.74637	8.59395	8.60978
16780	6.67978	7.34103	9.11912	8.71863	8.54602
16800	6.71299	7.32501	9.17796	8.73858	8.77827
16820	7.13008	7.52602	8.32672	8.37886	9.15741
16840	6.58625	7.04728	9.01788	8.37203	8.99627
16860	6.65706	7.49606	8.93565	8.70803	8.34764
16880	6.64235	7.19802	8.7501	8.60221	8.60277
16900	6.65883	6.97234	8.88043	8.63012	8.68494
16920	6.50174	7.47066	9.06411	8.81969	8.29073
16940	7.06928	7.01502	8.83963	8.48242	8.11985
16960	6.40345	7.48956	8.78799	8.46865	8.48005
16980	6.44539	6.92257	8.89274	8.88304	8.54755
17000	6.76183	6.93757	8.93574	8.53079	8.58738
17020	6.82856	7.12918	8.26157	8.38611	8.43574
17040	7.00062	7.15681	8.17131	8.20045	8.29995
17060	6.88479	7.24336	8.34319	8.61215	8.42837
17080	7.10981	7.67425	8.6821	8.47286	8.22975
17100	7.1372	7.37807	8.9457	8.32488	8.73948
17120	7.17205	7.47068	8.56725	8.2978	8.61904
17140	6.65872	7.39998	8.36922	7.75862	8.4157
17160	6.772	7.77353	8.2749	8.52992	8.40386
17180	6.97892	7.7542	8.4008	8.77195	8.67515
17200	7.09759	7.16907	8.34375	8.53036	8.60387
17220	6.88527	7.30119	8.95954	8.19167	8.29432
17240	6.81681	7.68306	8.66783	8.53806	8.39425
17260	6.43877	7.68621	7.77323	8.63647	8.62182
17280	7.09884	7.19326	8.83789	8.27344	8.32693
17300	6.31759	7.06616	9.17514	8.27809	9.20695
17320	6.80668	7.29898	8.95162	8.36139	8.53015
17340	6.6747	7.59679	8.90361	9.09405	8.46005
17360	6.6284	7.31869	8.86389	9.02674	8.51672
17380	6.88888	7.49114	9.48361	8.90112	8.1175
17400	6.76715	7.29058	9.02764	8.7048	8.62652
17420	6.61783	6.95361	8.96526	9.10607	8.47982
17440	6.5667	7.48636	8.63884	8.65198	8.591
17460	6.10953	7.54197	8.97629	9.09638	8.09731
17480	6.35719	7.21881	8.75156	8.31304	8.12226
17500	6.74728	7.2203	9.44396	8.35255	8.28085
17520	6.39238	7.84722	9.60384	8.88343	8.06368
17540	6.41887	7.53584	9.36019	9.04448	7.96953
17560	6.54878	7.31147	9.53157	8.74853	8.33093
17580	6.54803	7.62533	8.94016	8.42435	8.05241
17600	6.83302	7.8081	9.13957	8.78018	8.45026
17620	6.62091	7.31603	8.9571	9.22478	7.97294
17640	7.00291	7.32152	8.86431	8.66561	8.55177
17660	6.25944	7.53581	8.87137	8.51124	8.16696
17680	6.5944	7.78693	8.39184	8.57341	8.20863
17700	6.90262	7.43168	8.7761	8.40775	8.3927
17720	6.87743	7.11027	8.24826	9.00794	8.47349
17740	6.4144	7.34877	8.26286	9.13618	8.7324
17760	6.98196	7.55895	8.16502	8.90134	8.83989
17780	7.03438	7.06843	8.03523	8.93083	8.68418
17800	6.86923	7.30044	8.28339	8.94953	8.38316
17820	6.98918	7.36057	8.83518	8.91406	8.91966
17840	7.11295	7.43743	8.26998	9.38765	8.14868
17860	7.3268	7.76522	8.08953	8.75015	8.66769
17880	7.36268	7.05115	8.15184	9.22769	9.00959
17900	7.01358	7.59455	8.61202	8.88727	8.5898
17920	6.9541	7.35895	8.85931	9.1531	8.37549
17940	7.1452	7.32772	8.05311	9.2482	8.29225
17960	7.54487	7.66603	9.04413	9.10798	8.86487
17980	7.29712	7.40239	8.15945	9.35368	9.01103
18000	6.80618	7.15632	9.16106	9.31134	8.92012
18020	7.80359	7.00216	8.65496	8.93354	8.37781
18040	7.89785	7.53124	8.79448	9.33114	8.82069
18060	6.92314	7.25931	8.72113	9.10738	9.19212
18080	7.25125	7.76337	8.6431	8.60811	8.45257
18100	6.72544	7.33346	8.43394	8.63225	9.04621
18120	7.21675	7.28963	8.26012	9.287	8.82182
18140	7.65287	7.08571	8.34083	8.17922	8.64997
18160	6.66347	6.92912	8.4793	8.388	8.6649
18180	7.18955	7.19602	9.27884	8.60333	8.45941
18200	7.19308	7.48272	8.45145	8.6004	8.5358
18220	6.85754	7.31057	9.08715	8.14074	8.37731
18240	6.73948	6.99795	8.44889	8.43331	8.52198
18260	7.3684	7.33255	8.31285	8.41187	8.34728
18280	6.94695	7.28494	8.54125	8.85393	8.79427
18300	7.2835	7.3767	8.27016	8.74874	8.47125
18320	7.51026	7.18543	8.45197	8.64659	8.46274
18340	6.88239	7.59325	8.68155	8.53364	8.14651
18360	7.1198	7.36763	7.98887	8.04628	8.33139
18380	7.04503	7.48685	8.03762	8.48419	9.66953
18400	7.45302	7.2622	8.48574	8.85155	9.20577
18420	7.4116	7.71816	8.16717	8.52259	8.49382
18440	7.19921	7.19482	8.57135	8.66584	8.67564
18460	7.5028	7.33096	8.97657	9.02768	8.52981
18480	7.43517	7.29068	8.51906	8.40979	8.74267
18500	7.6251	7.33123	8.31471	8.60208	8.56323
18520	7.28716	7.06886	8.38497	8.14384	8.8184
18540	7.40709	7.2761	8.81925	8.22509	8.6996
18560	7.38932	7.45159	8.40254	8.25206	8.5957
18580	7.66471	7.51335	8.49216	8.85327	8.67924
18600	7.40814	7.40554	9.35901	8.4574	8.87133
18620	7.31437	7.36612	9.99137	8.12078	8.62932
18640	7.15975	7.22158	9.17739	8.6422	8.61611
18660	7.05508	7.16181	9.77045	8.63245	8.59606
18680	7.25259	7.40158	10.0427	8.75236	8.37204
18700	7.19119	7.16325	9.80391	9.35971	9.05093
18720	7.27522	7.36943	9.19536	8.7752	8.64485
18740	7.03952	7.33133	9.47816	8.6947	8.74135
18760	7.20789	7.17075	9.06502	8.88807	8.73506
18780	7.46092	7.4553	9.35373	8.6952	8.6458
18800	7.17291	7.37942	9.03627	8.56803	9.06044
18820	7.80165	7.3216	9.30407	8.73071	8.91195
18840	7.44561	7.26473	9.52467	8.6472	8.76425
18860	7.57002	7.64337	9.10696	8.35182	9.10432
18880	6.67915	7.61409	9.54841	8.80278	9.51887
18900	6.82	7.39099	9.76081	8.63158	8.77922
18920	7.14379	7.49032	9.15581	8.83639	8.98513
18940	7.44196	7.03122	9.51105	8.7673	8.26942
18960	7.32246	7.43968	9.14031	8.72799	8.86064
18980	7.39218	7.48761	9.6505	8.65989	8.89737
19000	7.35659	7.29802	9.64488	8.18231	9.20929
19020	6.9095	7.55112	9.2895	8.712	8.59733
19040	6.46816	7.71444	9.39667	8.6801	8.79795
19060	6.89583	7.32341	8.99748	8.28888	8.92597
19080	6.52423	7.1725	9.82367	8.07074	8.60064
19100	6.63524	7.41536	9.73316	8.12602	9.03781
19120	6.83421	6.89504	9.81024	8.32182	8.66172
19140	6.67375	7.32277	9.69099	8.48805	8.9505
19160	6.24977	7.58462	9.73528	8.82259	8.69272
19180	6.44399	7.44555	9.57533	8.3502	8.93196
19200	6.72876	7.43548	10.0174	8.52306	8.4368
19220	6.86547	7.44909	9.54258	8.55893	8.66968
19240	6.57601	7.33525	9.84113	8.4367	8.41971
19260	6.97076	7.24844	9.66287	8.28873	8.3498
19280	6.51868	7.20958	9.59606	8.57463	8.97406
19300	6.5072	7.51438	9.6518	8.85167	8.71336
19320	6.45609	7.42084	9.44703	8.77677	8.61819
19340	6.29189	7.51685	9.50724	8.7279	8.51207
19360	6.61982	7.35632	9.47953	8.66342	8.19646
19380	6.84416	7.26156	9.18234	8.447	9.05587
19400	6.91795	7.64709	9.42966	8.7033	8.8678
19420	6.77849	7.40082	9.5586	8.48029	8.63655
19440	7.12806	8.14564	9.69199	8.32241	8.69027
19460	6.82559	7.46475	9.88878	8.73708	8.50586
19480	6.46098	7.55338	10.0728	8.68526	8.50273
19500	6.85036	7.15452	9.73362	8.43774	8.71767
19520	6.49273	7.34509	9.69816	8.50065	8.7988
19540	6.64661	7.28342	9.5021	8.4286	8.99332
19560	6.54134	7.38381	9.37768	8.58442	8.67399
19580	6.7337	7.19888	9.36822	8.8375	8.58403
19600	6.62553	7.56523	9.40553	8.13729	8.21825
19620	6.35956	7.07472	9.57308	8.98862	8.97872
19640	6.53816	7.01894	9.66813	8.52533	8.62994
19660	6.58586	6.98003	9.94221	8.65909	8.55393
19680	6.70046	7.34651	9.66088	8.61491	8.39331
19700	6.60315	7.36674	9.70763	8.75775	8.64856
19720	7.07281	7.34527	9.78638	8.19712	8.60461
19740	6.78298	7.37378	9.75434	8.66387	8.73584
19760	6.92159	7.09865	9.639	8.62034	8.78215
19780	6.63051	7.51022	9.90141	8.59185	8.68196
19800	6.5433	7.19592	9.58422	8.90194	8.76177
19820	6.51953	7.53166	9.78512	8.69206	8.72237
19840	7.03291	7.64152	9.43084	7.70094	8.47116
19860	6.41798	7.40738	9.42184	8.67102	8.65532
19880	7.32126	7.12437	9.49479	8.18733	8.73974
19900	6.96461	7.6448	9.07652	8.20514	8.58951
19920	7.35199	7.17403	9.62632	8.57936	8.6438
19940	6.96916	7.84694	9.30511	8.8311	8.62517
19960	6.52117	7.58723	9.66224	8.16597	8.7102
19980	7.0889	7.5622	10.2482	8.6523	8.50156
20000	6.99314	7.51095	9.88285	8.23876	8.37153
20020	6.63546	7.47648	9.2924	8.5646	8.44877
20040	7.05186	7.11386	9.69806	8.8257	8.54828
20060	7.22864	7.45979	9.58886	8.55653	8.64359
20080	7.04537	7.58415	9.7828	8.77409	8.84013
20100	6.78903	7.3406	9.71857	8.3925	8.46624
20120	6.6042	7.23445	9.07596	8.36542	8.87873
20140	7.25302	7.92012	9.45978	8.63847	8.88283
20160	7.37004	7.47161	9.53745	8.67063	9.03256
20180	7.17565	7.583	9.5841	8.47215	8.91607
20200	6.76565	7.48811	9.17456	8.61351	8.63069
20220	6.98052	7.37388	9.5079	8.65954	8.62208
20240	6.84041	7.54721	9.60229	8.3853	8.98685
20260	7.19808	6.84566	9.24687	8.7067	8.36315
20280	7.09202	6.94811	9.7979	8.48093	9.1277
20300	6.84006	7.38736	9.66316	8.51234	8.66576
20320	7.07482	7.41241	9.58896	8.12476	8.53414
20340	7.19338	7.65196	9.27991	8.35547	8.72291
20360	7.11358	7.35644	9.25379	8.5452	9.20218
20380	7.03735	7.47831	9.0674	8.74952	8.97014
20400	7.11827	7.67822	9.74573	8.88399	8.47799
20420	7.12022	7.52457	9.657	8.55127	8.68033
20440	6.94447	7.61019	9.73115	8.17624	8.47295
20460	7.34183	6.98276	10.105	8.58009	8.89185
20480	7.18877	7.11603	9.89468	8.52674	8.9835
20500	7.33798	7.45372	9.56163	8.58754	8.81299
20520	6.91181	7.72473	9.59676	8.4274	8.11546
20540	7.1583	7.17634	9.63026	8.29123	8.61298
20560	7.3953	7.26584	8.97842	7.9668	8.39889
20580	7.48692	7.32021	9.83025	8.28705	8.65494
20600	6.89548	7.41537	9.87035	8.34725	8.54096
20620	6.89496	7.19592	9.54951	8.33833	8.93022
20640	6.77341	7.11201	9.6033	8.78261	8.60678
20660	6.9067	7.62557	10.0085	8.66664	8.95269
20680	7.1682	7.54866	9.41386	8.65498	8.89106
20700	6.89484	7.32355	9.05771	8.35909	8.3488
20720	6.76826	7.4368	9.58418	8.41232	8.83446
20740	6.68149	7.52154	9.0104	8.37335	8.97946
20760	6.65647	7.48976	9.41157	8.05961	8.51252
20780	6.37678	7.69507	9.66822	7.76507	8.60315
20800	6.63735	7.5772	9.50197	6.27866	8.54532
20820	7.03995	7.67565	9.11323	6.89365	8.82062
20840	6.99781	7.38032	9.26604	6.56973	8.61972
20860	6.84849	7.595	9.08759	6.75492	8.7778
20880	6.9271	7.26646	9.10425	6.77562	8.82456
20900	6.77377	7.48883	8.96012	6.83095	8.62021
20920	7.5278	7.48784	8.70473	6.82083	8.43449
20940	6.90555	7.50508	8.42733	6.87461	8.5075
20960	6.90529	7.4612	8.99722	6.36863	8.78253
20980	7.17447	7.51891	9.45035	6.53948	8.50751
21000	7.08029	7.45404	8.76367	6.73027	8.39884
21020	7.17242	7.66632	9.31286	7.43116	8.79721
21040	6.85804	7.47539	9.6884	6.74862	8.41687
21060	7.10145	7.19473	9.83105	7.63965	8.80676
21080	7.18439	7.29642	9.81006	7.5949	8.55939
21100	6.86852	7.10733	9.63901	7.93575	8.29316
21120	7.16834	7.50944	9.9129	8.28718	8.86817
21140	7.09931	7.09405	9.74268	7.93616	8.44931
21160	7.21761	7.45274	9.08656	8.4966	8.46421
21180	7.2084	7.25542	9.81775	7.74866	8.82789
21200	7.02442	7.39384	9.60142	7.75293	8.44955
21220	7.08089	7.5636	9.82503	7.94659	8.35361
21240	6.95559	7.76776	9.75862	7.27936	8.82366
21260	6.88943	7.39762	9.87883	7.56338	8.23245
21280	6.62443	7.46149	9.7032	7.59579	8.67965
21300	6.82529	7.7973	9.48489	7.63872	8.4672
21320	6.8295	7.25698	9.70765	7.16602	8.66843
21340	6.51635	7.25746	9.58459	6.60846	8.53774
21360	6.53629	7.34147	9.73499	7.19814	8.58824
21380	6.9594	7.3177	9.62951	7.15799	8.70549
21400	6.66376	7.73008	9.4939	6.74405	8.55927
21420	6.66875	7.27649	10.0106	6.86281	8.76764
21440	7.22262	7.29998	9.46717	6.76243	8.51858
21460	7.19556	7.6711	9.47171	7.48069	8.43606
21480	6.96936	7.02732	9.51319	7.43562	8.8703
21500	6.72576	7.28883	9.71589	7.07456	8.91827
21520	7.18082	7.35416	9.65762	7.98675	8.26816
21540	6.82151	7.41265	9.5812	6.92435	8.36486
21560	6.78619	7.17252	9.28009	6.83479	8.64499
21580	6.65006	7.43645	9.54044	7.59755	8.73989
21600	6.73325	7.37142	9.00281	7.20085	8.47277
21620	6.68333	7.50813	9.6546	7.7527	8.84305
21640	6.73979	7.30578	9.58026	7.11436	8.58674
21660	6.75154	7.47803	9.92314	7.70667	7.93568
21680	6.83907	7.18243	9.69191	7.0391	8.68724
21700	7.10875	7.98945	9.96404	7.52906	8.26126
21720	7.09251	7.41283	9.82748	7.05622	8.18651
21740	6.64592	7.5438	9.76751	6.34226	8.4714
21760	6.83701	7.50036	9.28742	6.86861	8.63667
21780	7.17301	7.68081	9.54206	6.1955	8.5349
21800	6.45378	7.51116	9.7885	6.36429	8.76658
21820	6.57326	7.63351	9.24107	6.53794	8.48786
21840	7.13794	7.22172	9.49697	6.67148	8.86538
21860	6.45702	7.46245	9.66082	6.45498	8.39755
21880	6.75425	7.79438	9.05048	6.65724	8.24876
21900	6.71526	7.4174	9.50915	6.58077	8.67166
21920	7.41011	7.22229	9.2017	6.90312	8.51817
21940	6.9382	7.00539	9.04257	6.5566	8.75845
21960	7.17493	6.69166	9.62675	6.84998	8.62541
21980	7.10596	6.78742	9.53269	6.45453	8.08064
22000	7.11186	7.17768	9.14466	6.5193	8.64547
22020	7.01981	7.04848	9.14069	6.39344	8.75054
22040	6.82139	7.24811	9.49305	6.88089	8.91041
22060	6.69969	6.84535	9.24843	7.20697	8.55268
22080	6.93983	7.57513	9.36331	6.82721	8.95979
22100	6.73177	7.49696	9.08653	6.79202	8.49043
22120	6.27544	7.72198	9.45042	6.95867	8.32735
22140	6.6618	7.5127	9.32008	7.16027	8.52797
22160	6.7953	7.10248	9.69641	6.83301	8.42019
22180	6.85062	7.14642	9.24431	6.712	8.56833
22200	6.28162	7.02349	9.43225	6.5053	8.95831
22220	6.63376	7.5806	9.44584	6.68837	8.76393
22240	6.36447	7.10997	9.1365	6.66095	9.00066
22260	6.63238	7.23876	9.16124	6.73616	8.40421
22280	6.94642	6.67078	9.34939	6.59072	8.18564
22300	6.38266	7.13003	9.75073	7.1952	8.20382
22320	7.18092	7.05605	9.46768	6.98494	8.72789
22340	6.66257	7.17924	9.77609	6.64829	8.50006
22360	6.88098	7.6968	9.69344	7.62988	8.88076
22380	6.28307	7.35204	9.36348	7.13622	8.55283
22400	6.8072	7.04787	9.87592	7.49683	8.65852
22420	6.20947	7.24519	9.5739	6.97815	9.12322
22440	6.97463	7.26552	9.88501	6.39504	8.52752
22460	6.86254	7.30341	9.34267	7.17736	8.68955
22480	7.00398	7.36863	9.14781	6.64653	8.63177
22500	6.4452	7.12712	9.85247	6.43398	8.38593
22520	6.68639	6.92153	9.36058	7.30236	8.36347
22540	6.76077	7.38517	9.44449	7.36948	8.72993
22560	6.90369	7.24224	9.15037	7.00073	8.66607
22580	6.55709	7.19141	9.41065	7.64034	8.48553
22600	7.23644	7.3139	9.45418	7.38592	8.61207
22620	6.96002	7.09132	9.58874	7.09876	9.10688
22640	7.09843	7.8138	9.76156	6.98348	8.75658
22660	6.72603	7.17172	9.73999	7.01606	8.58087
22680	6.47407	7.65635	9.51347	7.46633	8.48269
22700	6.9878	7.47071	9.3655	7.26341	8.86689
22720	6.85507	7.63274	8.98112	6.92814	8.66424
22740	7.25769	6.81434	9.59906	7.47906	8.39103
22760	6.7152	7.33964	9.02773	7.57987	8.439
22780	7.30996	7.51972	9.76085	7.237	8.70058
22800	7.17168	7.3319	9.71419	7.34319	8.85808
22820	6.89944	7.69787	9.46167	7.37733	8.38871
22840	7.2728	7.89129	9.81504	7.42335	8.22349
22860	6.80267	8.26991	9.06076	7.38026	8.01611
22880	7.56339	7.45126	9.5141	7.63384	8.40524
22900	6.95222	7.35039	9.16271	7.96614	8.66199
22920	7.00699	7.06176	9.42246	7.62594	8.51492
22940	7.32118	7.09298	9.29203	7.59354	8.8342
22960	6.82154	7.34616	9.72247	7.18166	8.72877
22980	7.43938	6.95168	9.33615	7.53289	8.57631
23000	6.9826	7.40153	9.1891	7.06994	8.8189
23020	7.14528	7.11978	8.70855	6.97445	8.74203
23040	7.1078	7.32577	9.44037	7.09383	8.68388
23060	7.09013	7.16748	9.14224	7.30365	8.74093
23080	7.40714	7.21731	9.41499	6.93316	8.09751
23100	7.42023	7.41838	9.2444	7.55372	9.1196
23120	7.50889	7.11459	8.97818	7.2603	8.52333
23140	7.25887	7.22617	9.03145	7.22779	8.89264
23160	7.26825	7.47615	9.54804	7.38856	8.90964
23180	7.05951	7.3509	9.18957	7.3319	8.70846
23200	7.27023	6.93037	9.15716	7.31343	8.80111
23220	6.9501	7.41964	8.99977	7.80333	8.9075
23240	7.29777	7.85349	9.67056	7.68697	8.61304
23260	7.1482	7.54751	9.29738	7.35366	9.01091
23280	7.1403	8.05321	9.49371	7.38703	8.46892
23300	6.89314	7.30749	9.60784	7.9802	8.42407
23320	7.43525	7.5539	9.52222	7.2835	8.31738
23340	7.35896	7.61305	9.90433	7.26302	8.69169
23360	7.36901	7.048	9.46709	7.05211	8.85277
23380	7.13923	7.47595	9.81818	7.0092	8.41645
23400	6.85905	7.75934	9.82626	7.60852	8.27072
23420	6.96753	7.51219	9.77942	7.41061	8.52649
23440	7.36348	7.82743	9.5173	7.4603	8.30051
23460	7.21982	7.85813	9.63395	7.56141	8.43846
23480	7.36744	7.65645	9.71119	7.74203	8.71057
23500	7.01759	7.61918	9.44151	7.77034	8.76638
23520	6.91192	7.68506	9.33716	7.41934	8.58855
23540	7.38521	7.57318	9.86923	7.45613	8.85443
23560	7.19301	6.75327	9.66649	7.64731	8.63292
23580	6.84622	7.38688	9.94499	7.57915	8.65202
23600	6.43391	7.19805	9.50629	7.15139	8.14053
23620	6.82231	6.76364	10.267	8.0251	8.90424
23640	6.73834	6.99601	9.95916	7.6082	8.66052
23660	7.18342	7.00279	9.98195	7.6753	8.64428
23680	6.95723	7.04186	10.0272	6.89378	8.63453
23700	7.12868	6.88398	9.79893	7.61918	8.6372
23720	6.97396	7.12007	10.1691	7.40411	8.59937
23740	6.92424	7.3664	10.4344	7.19488	8.83415
23760	6.54299	6.71125	10.2431	7.25899	9.04651
23780	7.00054	7.15475	10.3474	7.35473	8.93256
23800	6.51428	7.07317	10.1074	6.78327	8.55305
23820	6.60706	7.39388	10.296	6.9748	8.56138
23840	7.1962	7.36176	10.0443	7.60381	8.54481
23860	6.76773	7.49008	9.90748	6.90558	8.89001
23880	7.17136	7.27402	10.0092	7.20157	8.46884
23900	7.21162	7.03463	10.1277	6.82862	8.71157
23920	6.71785	7.47889	10.3015	6.85791	8.61549
23940	6.69231	8.05732	10.0634	7.00516	9.07012
23960	6.91517	7.59781	9.69428	6.99669	8.26766
23980	6.39037	7.86982	9.72756	7.09441	7.97724
24000	6.31793	7.02338	10.1033	7.12722	8.46806
24020	6.77084	7.43002	9.91594	7.15849	8.55102
24040	6.8636	6.85161	9.82978	7.06897	8.9865
24060	6.68402	7.20332	9.91802	7.00789	8.28411
24080	6.48376	7.23631	9.83179	7.42528	9.01568
24100	6.49397	6.68835	10.1976	7.03167	8.43671
24120	6.83773	6.65191	9.691	7.504	8.69916
24140	6.64269	6.92092	10.2412	6.96827	8.69065
24160	6.64392	7.16679	10.2997	7.28971	8.50201
24180	6.64504	7.14328	10.1352	7.41181	8.79258
24200	6.93031	7.31494	10.2109	7.22973	8.48163
24220	6.5903	7.01602	10.058	7.49983	8.30014
24240	6.90142	6.89661	10.0284	7.24291	8.51459
24260	7.04215	7.36971	10.3053	6.87007	8.16872
24280	6.51952	7.44695	9.64429	7.29362	8.56928
24300	7.12884	7.44763	9.38851	7.03667	8.31419
24320	7.10358	7.11193	8.04181	7.08756	8.34543
24340	6.63732	7.01081	9.19038	7.04436	8.73356
24360	7.05793	7.06941	9.3882	6.93033	8.68863
24380	7.64137	7.18521	9.2409	7.4261	8.88537
24400	7.1304	6.97473	9.5104	7.17424	8.8721
24420	6.73568	7.58384	10.1028	7.26366	8.80927
24440	7.41878	7.4673	9.61619	6.87254	8.54359
24460	7.31858	7.22484	9.56264	7.42678	8.67123
24480	7.28061	7.90366	9.69047	7.1669	8.72402
24500	7.13221	7.75632	9.83354	6.91493	8.7198
24520	7.37473	7.20362	9.51048	7.28176	9.0199
24540	7.1164	6.86364	9.40141	7.16092	8.58219
24560	6.75197	7.60358	9.34546	7.06198	8.89181
24580	7.22102	6.96986	9.15967	7.35509	8.38311
24600	6.56529	7.0814	9.76093	6.97828	8.63878
24620	7.48878	7.17178	9.23254	7.00254	8.77596
24640	6.99745	7.23876	9.56455	6.91185	8.24736
24660	6.45076	6.78939	8.77143	7.10083	8.65525
24680	7.39311	6.82827	8.94106	7.26518	8.45293
24700	6.92681	7.46165	8.88414	6.92105	8.41035
24720	7.29958	7.37884	8.83856	6.97458	9.08388
24740	7.33723	6.93504	8.92085	7.08914	8.81294
24760	7.2687	7.05743	8.85717	6.75651	8.71283
24780	7.07093	6.93404	8.9683	7.11183	8.48996
24800	6.48897	7.59044	9.05415	7.09242	8.4011
24820	6.51212	7.23777	9.13041	7.36981	8.54228
24840	7.20782	7.29667	9.08384	7.19055	8.69001
24860	7.11361	7.23184	9.12873	6.67731	8.58792
24880	6.81404	7.47218	8.81657	7.04907	8.93813
24900	6.96499	6.8596	8.08072	6.8448	8.25998
24920	6.91054	7.20456	8.45765	6.83086	8.20311
24940	6.85773	6.9581	7.77424	6.86398	8.49408
24960	6.37317	6.7754	8.13503	7.22477	8.73339
24980	7.08654	6.95407	8.43349	7.2271	8.21175
25000	7.51747	7.66813	8.4417	7.05996	8.73497
25020	6.79068	7.10826	7.95857	6.98904	9.13763
25040	6.97467	7.4758	8.23751	7.53717	8.99408
25060	7.34687	7.06615	8.48851	7.22955	8.08738
25080	6.87591	6.94181	8.24786	6.97571	8.95319
25100	6.97025	6.98716	8.70603	6.95493	8.96767
25120	6.82589	7.11999	8.68442	6.80206	9.02787
25140	6.52692	6.99108	8.69179	6.90456	8.68126
25160	6.76931	6.66453	8.70863	6.849	8.27603
25180	6.83078	7.53167	8.93479	7.05263	8.49162
25200	6.57433	7.35221	9.04048	7.67219	8.72014
25220	6.66461	7.18304	8.78636	7.44909	8.19879
25240	6.89613	7.10533	8.90349	6.94214	8.31493
25260	7.49221	7.07014	8.88462	7.34877	8.60038
25280	7.0656	6.92219	9.39411	7.11558	8.77538
25300	7.17577	6.72156	8.91943	7.91633	8.4623
25320	7.79169	7.13322	9.22559	7.23596	8.72215
25340	7.2943	6.89502	9.67568	7.5689	8.91948
25360	7.32778	7.12389	8.89603	7.04414	8.76432
25380	7.37426	7.20275	8.97214	7.3091	8.96995
25400	7.4665	6.98266	8.9012	6.62999	8.94743
25420	7.63051	6.93898	9.42239	7.47817	8.18634
25440	7.32684	7.20213	9.53789	7.13753	8.30403
25460	7.09926	7.07997	9.40384	7.18821	8.71829
25480	7.44508	6.89608	9.57667	7.54366	8.52023
25500	7.01267	7.3431	9.50129	7.42773	8.23786
25520	6.78257	7.26666	9.31296	7.18676	8.77506
25540	7.14146	7.29943	9.8554	7.13156	8.5156
25560	6.76718	7.17818	9.31504	6.91286	8.62144
25580	6.9818	7.37901	9.32845	7.22211	8.37227
25600	7.21286	7.17306	9.42455	7.09072	8.78737
25620	7.12118	7.29233	9.71409	7.17521	8.61412
25640	6.74509	7.27328	9.16459	7.19763	8.66873
25660	7.19266	7.05989	9.31845	7.44141	8.60215
25680	6.84783	7.15454	9.63169	7.4255	8.22738
25700	6.72802	7.01054	9.45534	7.24846	8.54868
25720	7.04821	6.57657	9.1671	7.45137	8.42693
25740	7.16597	7.00419	9.43393	7.18064	8.80609
25760	7.09383	6.6099	8.92988	7.12622	8.33522
25780	6.89554	6.79389	9.53575	7.21235	8.56884
25800	7.0286	6.77512	9.15611	7.60953	8.6254
25820	7.00924	6.47597	9.02041	7.17663	8.55731
25840	6.78291	6.74941	9.00769	6.96847	8.46201
25860	7.11564	6.78566	9.07344	7.17092	8.61846
25880	7.25972	6.72958	8.96772	7.31189	8.60562
25900	7.17552	6.57604	9.16039	7.15024	8.73816
25920	7.12525	6.89012	9.35033	7.04216	8.67719
25940	7.37263	6.88805	9.42428	6.81101	8.70542
25960	7.16154	6.79962	9.20685	7.41387	9.17784
25980	7.1537	7.2225	9.15567	7.40637	8.60579
26000	6.8477	6.90889	9.19632	7.49939	8.79345
26020	7.08042	6.92307	8.6302	7.4586	8.51894
26040	7.54934	6.91454	8.90022	7.10579	8.29624
26060	6.73735	7.06804	8.82597	6.84475	8.616
26080	7.18499	6.93873	8.8703	7.23554	8.41733
26100	7.65885	6.7558	9.28312	7.52162	8.41996
26120	6.89856	6.82247	9.00345	7.07194	8.58143
26140	7.33683	7.05871	9.45149	7.24568	8.46584
26160	7.11781	7.04157	9.29336	6.73531	8.25446
26180	6.85006	7.10388	9.31984	7.19409	8.76897
26200	6.92511	6.76691	9.00699	7.38274	8.43461
26220	7.04823	6.86317	8.70386	6.68071	8.63085
26240	7.33721	7.07231	9.06077	7.18041	8.81409
26260	6.85843	6.98646	9.07948	6.92965	8.48233
26280	7.2647	6.88695	9.32212	7.2681	8.54982
26300	7.18398	6.63503	8.8758	7.58397	8.73959
26320	7.5492	6.46229	8.59605	6.80311	8.59213
26340	6.8771	6.47966	8.83209	7.52684	8.80219
26360	7.40428	6.504	8.37865	6.84722	8.02294
26380	7.16922	6.74627	8.80439	6.9296	8.81544
26400	7.05228	7.09389	8.78555	7.28337	8.85979
26420	6.6477	7.29436	8.62044	6.55221	8.87747
26440	7.35595	6.96054	9.0287	6.34638	8.51141
26460	6.8897	7.3539	8.98903	7.1502	8.85658
26480	6.96602	7.40993	8.88555	7.52849	8.95125
26500	6.77604	7.29246	8.89383	7.13859	8.76154
26520	7.20801	6.79315	8.99454	7.05522	8.60299
26540	6.83219	6.98717	9.03927	7.00252	9.03288
26560	6.92916	7.05212	9.03946	7.4653	9.16211
26580	6.52839	6.6774	9.34221	6.96582	8.7631
26600	6.87017	6.96125	9.35697	6.69521	8.8424
26620	6.65154	6.27675	9.46186	7.30858	8.56274
26640	6.89995	7.03999	9.00237	6.86881	8.84278
26660	7.26398	6.87695	9.64885	6.81215	8.83761
26680	7.29516	7.14783	9.23709	6.43662	9.09043
26700	6.9712	7.72566	9.34929	6.80478	9.22
26720	7.03307	7.0217	9.14108	6.80405	8.68216
26740	6.83787	7.11961	9.13921	6.73192	8.84578
26760	7.00351	7.3526	9.00854	6.70322	8.8342
26780	6.80502	6.97054	8.38811	6.64153	8.5696
26800	6.60438	6.51459	9.14414	6.46537	8.18611
26820	7.03633	6.71818	9.62584	6.91554	9.05204
26840	6.91681	6.85406	9.5135	6.81624	9.11709
26860	6.97925	7.11963	9.52829	6.67673	8.61502
26880	7.29716	6.91518	8.58543	6.83223	8.55083
26900	6.9237	6.73892	9.45529	6.51135	8.57311
26920	6.9763	6.39983	9.18988	6.9538	8.25993
26940	7.28596	6.82158	9.89715	6.41085	8.55748
26960	7.40977	6.56652	9.99477	6.76218	9.3382
26980	7.1682	6.47604	9.81729	6.01533	8.68866
27000	7.20129	6.47459	9.83213	6.94834	8.67277
27020	7.07207	6.92017	10.0134	6.97775	8.84761
27040	7.59419	6.6554	10.5695	6.47434	9.03771
27060	7.34519	6.96575	9.38002	7.00241	8.72303
27080	7.05428	6.64359	9.43805	6.75929	8.67695
27100	6.78001	6.60436	9.97972	7.27553	8.4994
27120	7.26019	7.09139	9.35081	6.72738	8.85793
27140	6.96896	7.03399	10.19	6.38223	8.53174
27160	7.26316	7.07193	9.23414	6.33125	8.83748
27180	6.80836	7.09916	9.36229	6.53298	8.66417
27200	6.84464	6.69625	9.57735	6.5606	8.87543
27220	7.13382	6.80862	9.71608	7.02469	9.08776
27240	7.01635	6.71508	9.86597	7.48278	8.75185
27260	6.96019	6.93762	9.75616	7.202	8.46811
27280	6.85274	6.82176	9.41784	6.81015	8.60915
27300	6.9038	6.93554	9.25513	6.77515	8.768
27320	6.73464	7.03798	9.05326	6.73111	8.79751
27340	7.02184	7.38384	8.57513	6.71863	8.32125
27360	6.843	6.82437	8.41725	7.00887	8.51568
27380	6.8641	6.96155	8.6499	7.25256	8.83188
27400	6.7621	6.78474	9.01634	7.14637	8.21298
27420	7.49552	6.90658	8.5914	6.95618	8.7319
27440	7.00447	6.59498	9.16981	6.96876	8.82312
27460	6.51835	7.15941	9.07806	6.98783	8.61123
27480	6.95373	6.68534	9.21164	6.84811	8.3936
27500	6.79401	6.70677	8.7502	7.08613	8.81511
27520	6.89572	6.5162	9.00317	6.73834	8.68766
27540	7.4847	7.10286	9.16114	7.18974	8.65175
27560	6.90431	6.93558	9.10908	6.88133	8.58203
27580	6.75863	7.34723	8.54507	6.87656	8.80243
27600	6.69	6.98784	8.9074	7.06389	8.11108
27620	6.9366	6.94696	8.25207	7.04115	8.47463
27640	7.20731	7.2873	8.87198	7.27588	8.17947
27660	6.52435	7.07564	8.9297	7.41673	8.69892
27680	7.05918	6.53909	8.59858	7.29893	8.47021
27700	6.82083	7.3367	8.71612	6.96746	8.58191
27720	6.92533	6.68077	9.03297	7.33431	8.27054
27740	7.27031	6.76424	8.29059	7.45871	9.02488
27760	7.14237	6.7112	8.72158	6.85106	8.75725
27780	7.19269	6.81913	8.33445	7.20596	8.69281
27800	6.76073	6.95303	8.50702	7.07072	8.57837
27820	7.21622	6.61587	8.67814	7.28982	8.85577
27840	7.3217	6.57403	8.60681	6.72415	8.67863
27860	6.9679	6.98358	8.42097	7.35544	9.22894
27880	7.01292	7.01672	8.43338	7.474	8.77625
27900	7.01419	6.52886	8.28313	7.41257	8.66294
27920	7.25648	7.15464	8.44117	7.30792	8.69838
27940	6.98452	7.08596	8.26873	7.0226	8.86812
27960	6.75334	6.77891	8.04331	7.44592	8.28709
27980	6.69775	6.88048	8.02525	7.56206	8.93196
28000	7.13529	6.76675	9.05659	7.58304	8.57903
28020	7.50172	7.11106	8.93948	7.14457	8.77167
28040	7.33753	6.97788	8.57003	7.22836	9.04394
28060	7.28874	7.31286	8.20213	7.25831	8.51257
28080	6.83632	6.87409	8.29715	7.25203	8.99442
28100	6.63809	7.23364	8.28487	7.32145	9.26694
28120	7.23683	7.07849	8.66443	7.14935	9.16742
28140	6.80874	7.07434	8.63961	7.46749	8.85346
28160	6.63104	7.26831	8.3657	7.12461	9.02014
28180	6.51706	6.94178	8.22103	7.2679	8.46417
28200	6.73616	7.23841	8.66212	6.8038	8.79307
28220	6.84225	7.85372	7.81004	7.48994	8.98243
28240	7.01184	7.00192	7.64331	7.39222	8.78485
28260	6.2225	7.16049	7.40431	7.02969	8.8155
28280	6.97395	7.92184	7.53024	7.17371	9.26657
28300	7.16087	8.11045	7.45279	7.5189	8.81138
28320	6.83026	8.46337	6.99019	6.67221	8.78248
28340	6.71444	8.43665	7.38041	7.14296	9.08094
28360	6.90976	7.31235	7.48688	7.33909	9.09356
28380	6.71452	6.73192	7.40141	7.3333	8.86064
28400	6.68673	7.37214	7.89308	7.16291	7.42526
28420	6.45059	7.36187	7.567	7.11058	8.68437
28440	6.37809	7.06211	7.68462	7.0852	8.47594
28460	6.43537	7.2016	7.85496	6.99061	8.47061
28480	6.44647	6.56544	6.87499	6.66013	8.38165
28500	6.42924	6.51854	7.21631	7.26017	8.78338
28520	6.6513	7.40605	7.32536	6.68288	8.69655
28540	6.92647	6.98032	7.50561	7.01205	8.92036
28560	6.70977	6.9703	7.41031	7.61621	8.76112
28580	6.59644	7.24909	7.54418	6.63003	8.83624
28600	6.96466	6.99964	7.72211	7.36662	8.66976
28620	6.85879	6.49807	7.52476	7.2956	8.85613
28640	6.90301	7.24292	7.16982	7.31027	8.86006
28660	7.09457	7.35527	7.40697	7.34042	8.43938
28680	6.81092	7.18441	7.45528	7.41566	8.24689
28700	6.81306	6.28725	7.25817	7.73454	8.77746
28720	6.52083	6.99685	6.95197	7.90245	8.11967
28740	6.55514	6.79533	7.07676	7.40085	8.31394
28760	6.83925	6.79749	7.19152	7.06065	8.60438
28780	7.07755	6.80964	7.22279	7.36448	8.90976
28800	7.08328	6.82232	7.23616	6.78113	8.25649
28820	6.86892	6.86779	7.53867	7.07317	8.79011
28840	6.84345	7.13255	7.71811	7.10847	8.23973
28860	6.80259	6.70325	7.34525	6.90411	8.49231
28880	7.06252	6.4367	7.18878	7.50849	8.69648
28900	6.76226	7.04253	7.5474	6.67658	8.3101
28920	6.8974	6.91403	7.30605	7.13749	8.87059
28940	6.90376	7.18238	7.34979	7.44629	8.45796
28960	7.02905	7.09103	6.94106	7.0991	8.36368
28980	6.60624	6.82945	7.00482	7.07253	8.42619
29000	6.47136	6.7073	7.12648	7.10042	7.98638
29020	6.9854	6.54194	7.26149	6.78765	8.6401
29040	7.20828	6.25114	7.5472	6.80499	8.14493
29060	6.46059	6.9331	6.70628	6.99213	8.92402
29080	6.73994	7.02765	6.64939	7.54905	8.45022
29100	6.87908	6.98451	7.14627	6.76237	8.06728
29120	6.75964	7.04655	6.87437	7.11163	8.5305
29140	6.08666	7.63543	6.87611	6.9176	8.86041
29160	7.00615	7.34992	7.02057	6.55709	8.51686
29180	6.90025	6.73518	6.95842	7.22142	8.12065
29200	6.43508	7.64967	7.23791	6.65804	8.52087
29220	6.71565	7.15565	7.24763	6.73165	8.31784
29240	6.63876	6.93135	7.41405	6.60398	8.29862
29260	6.61227	7.23673	7.28237	7.08911	8.54389
29280	6.64529	7.18275	7.55145	7.07838	8.84703
29300	6.50465	7.18511	7.14374	6.76149	9.03404
29320	6.49754	6.99164	7.35103	6.91176	9.03562
29340	6.83491	6.7446	6.8111	6.85515	8.58836
29360	6.90546	6.92696	7.1508	7.13537	8.86927
29380	6.70076	7.13327	7.36367	6.7652	9.35867
29400	6.74632	7.12964	7.44334	7.18876	8.69714
29420	6.62528	7.23782	7.18502	7.35276	8.63454
29440	6.60799	7.19024	7.38999	6.92252	8.70734
29460	7.05604	7.45378	7.12974	7.50889	8.57043
29480	7.1296	7.09024	7.1539	7.10802	8.57727
29500	6.59217	7.24204	7.2248	7.13192	8.26268
29520	6.86059	7.85751	6.96164	7.60134	8.37041
29540	6.99192	7.2726	7.149	7.43452	8.33316
29560	6.9256	7.63536	7.13178	7.22008	8.83339
29580	6.43647	7.35755	7.45	6.73112	8.74628
29600	6.92923	6.6497	6.69731	7.42127	8.89485
29620	6.75513	7.42658	7.34672	7.47407	8.73348
29640	6.94037	7.22349	7.31205	7.34293	8.98962
29660	6.89468	7.28602	7.44486	7.23474	8.19983
29680	6.62788	7.35974	7.07981	7.15858	8.53666
29700	6.2869	7.15675	7.38236	7.29283	8.51779
29720	6.71869	7.40867	7.20425	8.0609	8.78933
29740	6.57592	6.91221	7.29293	7.1375	8.34702
29760	6.71762	6.79956	6.92918	7.60081	8.58176
29780	6.23934	6.96602	7.59449	6.81638	8.45753
29800	6.79673	6.66004	7.37383	6.87103	8.66474
29820	6.47257	6.70242	7.78052	7.14424	8.95722
29840	6.31376	7.26277	7.5164	6.91624	8.52352
29860	6.79635	7.16005	7.86083	7.11313	9.00945
29880	6.70957	7.0877	7.47536	6.73221	9.06438
29900	6.5999	6.83664	7.53006	7.7533	9.03469
29920	6.67924	7.1024	6.73825	7.40726	8.86331
29940	6.40807	7.34975	7.27268	7.93227	8.90182
29960	6.5065	7.20942	7.10053	7.53615	8.35597
29980	6.66058	7.09916	7.4185	7.56049	8.19231
30000	6.30186	6.9226	7.24299	6.71502	8.07949
30020	6.66921	7.01908	7.45965	6.66291	8.42746
30040	6.28416	6.96358	7.1599	6.78474	8.4861
30060	6.95342	7.10105	7.16389	6.81159	8.39957
30080	6.89929	7.57451	6.99064	6.578	8.15371
30100	6.90248	7.34168	7.74333	7.16006	8.42429
30120	6.46013	6.83133	7.26298	6.70489	8.58089
30140	6.25541	7.03172	7.16612	6.88554	8.5611
30160	6.68891	7.5672	6.6918	6.62697	8.47064
30180	6.38072	7.25263	6.65498	7.06414	8.11201
30200	6.6145	6.92809	7.16233	6.94821	9.03402
30220	6.81675	7.00166	7.29187	6.97238	8.57622
30240	6.64619	7.20492	7.46271	7.6386	8.33508
30260	5.96109	7.05491	7.47095	7.31013	7.72646
30280	7.24807	6.6203	7.37187	6.6382	8.2171
30300	6.94593	6.95309	7.60518	6.92298	7.96215
30320	6.84092	7.24773	7.90621	7.35874	8.79439
30340	6.72039	7.51188	7.81869	7.37407	8.59844
30360	6.12949	6.90258	7.82627	7.92329	8.48821
30380	7.04647	7.08016	7.37866	8.08686	9.21594
30400	6.86817	6.75239	7.02802	7.62246	9.53336
30420	6.23869	6.75673	7.72361	7.38052	9.71134
30440	6.69305	6.80385	7.32484	7.15788	9.83251
30460	6.65538	7.0228	7.07817	7.5567	9.84783
30480	7.11236	7.16852	7.26164	7.05648	9.74797
30500	6.50417	7.04672	7.8218	8.1677	9.40484
30520	6.23113	7.00063	7.86512	7.70558	10.0348
30540	6.93996	7.11168	7.75558	6.98939	9.56788
30560	6.56847	6.56087	7.61931	6.87014	9.56607
30580	6.73054	6.53822	7.92153	7.25334	9.71341
30600	6.89494	6.99618	7.9063	7.4753	9.62734
30620	6.913	6.62172	7.86962	7.29545	9.74882
30640	6.82249	6.89959	7.61109	6.93229	9.73945
30660	6.50776	6.70514	7.25183	6.90271	9.46562
30680	6.83431	6.98218	7.49595	7.19963	9.76482
30700	6.42067	7.08337	7.29972	7.2418	9.72921
30720	6.53474	6.82333	7.32279	7.08916	9.3857
30740	6.51814	6.91047	7.2479	7.17844	10.3506
30760	6.2978	7.19924	7.00446	6.70623	9.77653
30780	6.64571	7.33511	7.33647	7.61653	9.65963
30800	6.99856	7.49482	7.48374	7.34261	9.3022
30820	6.96031	6.73596	6.72984	7.1735	9.30399
30840	6.7934	7.0487	6.89515	7.06528	10.0856
30860	6.79735	6.82914	7.39512	7.16878	9.49447
30880	6.73641	6.86107	7.01619	7.45686	9.50357
30900	6.83797	6.34474	7.19244	7.55447	9.25482
30920	6.84267	6.45941	6.8625	7.08162	9.48028
30940	6.87906	6.37011	7.1346	6.91328	9.55079
30960	7.17927	6.89669	7.01525	7.06623	9.64204
30980	6.94138	6.83896	7.39509	7.67727	9.71814
31000	6.75579	6.67784	6.79079	7.44013	9.78387
31020	7.08011	6.53915	7.7061	7.82661	9.36217
31040	7.04511	6.57327	7.35093	7.40338	9.69379
31060	7.20525	7.02937	7.46978	7.07656	9.67763
31080	7.34476	6.81405	7.44077	7.58715	9.90958
31100	7.33561	6.81575	7.85817	7.62428	9.60775
31120	7.76554	6.64066	7.55913	6.23866	9.42709
31140	7.20963	6.6026	7.44931	7.08611	9.50749
31160	7.02063	6.93243	7.92481	6.72124	10.201
31180	6.92967	6.81586	7.76298	6.99416	9.26373
31200	6.44825	6.83825	7.86559	7.66666	9.12035
31220	6.69119	7.06769	7.65712	7.39942	9.63697
31240	6.98708	6.69775	7.39595	6.93095	9.67962
31260	6.77963	6.62954	7.30364	6.95406	9.28319
31280	6.81027	6.84619	7.44467	7.50375	9.38574
31300	6.72881	6.76352	7.41287	6.98434	9.26915
31320	7.46486	6.58725	7.30525	6.58086	9.60354
31340	7.22109	6.59303	7.69793	6.67829	9.62768
31360	7.20051	6.81692	7.63795	7.00795	9.65567
31380	6.68613	6.57029	7.54664	7.1344	10.0049
31400	7.03865	7.17316	7.52433	7.45062	9.52031
31420	6.95684	7.12354	7.73321	7.03104	9.44053
31440	7.09933	6.34653	7.42122	7.18361	9.49061
31460	6.57318	6.89182	7.19037	7.30541	9.30127
31480	7.25902	6.74369	8.28125	6.52733	9.33338
31500	7.10553	6.62226	8.06684	6.73063	9.29529
31520	6.87883	6.59857	8.73839	6.91056	9.9148
31540	6.77493	7.10386	8.45722	7.3069	9.01783
31560	6.25787	7.13057	8.02272	6.79508	9.3267
31580	6.83707	6.91549	8.25649	7.16078	9.67069
31600	6.09654	6.90009	8.4176	7.52735	9.76371
31620	6.53445	6.8232	8.87821	7.23302	9.69966
31640	6.5533	7.47675	8.82736	7.28975	9.63982
31660	6.38909	7.75578	9.052	6.94229	9.50458
31680	6.7834	7.04347	8.79915	7.28611	9.0706
31700	6.96601	6.71768	9.04568	6.69707	9.3296
31720	6.85028	6.56243	8.7722	7.40353	9.13898
31740	7.09491	6.81149	8.77164	6.77214	9.36584
31760	7.14116	6.8578	9.18386	7.34852	8.75098
31780	7.2776	6.68711	9.02376	7.14311	9.01733
31800	6.80767	6.36698	8.86162	6.83431	9.08738
31820	6.75193	6.30436	9.04224	7.0929	9.43888
31840	6.43279	6.18777	8.30049	6.98064	9.34986
31860	6.33049	6.83102	8.41203	7.14408	9.55002
31880	6.33724	6.71229	8.80303	6.6444	9.45809
31900	6.57419	6.86669	8.96249	7.00426	8.8721
31920	6.54588	7.10305	8.60607	7.26379	8.589
31940	6.52568	6.8403	8.38707	7.22777	8.02972
31960	6.50626	6.73579	8.66025	6.83299	8.74545
31980	6.63475	6.61968	8.3733	7.28243	8.77566
32000	6.89428	6.40893	8.72811	7.51493	8.99704
32020	6.46814	6.5752	8.9426	7.21008	8.87804
32040	6.75421	6.56165	8.54319	7.59411	9.0889
32060	6.24622	6.67616	8.52047	6.81134	9.07565
32080	7.15856	5.92783	8.67135	7.39726	8.99488
32100	6.54424	7.1722	8.54969	7.24315	8.88424
32120	6.3802	6.38136	8.31789	6.93865	8.45047
32140	6.22749	7.2771	8.15528	7.35595	8.75488
32160	6.53692	6.41525	8.43956	7.44134	8.91863
32180	6.84676	6.9811	7.79951	6.7563	8.65722
32200	6.29166	6.7052	9.04979	7.29197	9.0885
32220	6.14865	6.75664	8.05327	6.59877	8.59765
32240	6.15712	6.81063	8.51275	6.55058	8.94964
32260	6.59309	7.02852	7.79176	7.10976	8.84368
32280	6.98279	7.13892	9.00051	6.64843	8.68022
32300	6.74789	6.76212	8.43967	7.67074	8.25243
32320	6.76986	6.72744	8.44345	7.12614	8.55212
32340	6.57344	6.43952	8.60533	7.86115	8.43936
32360	6.79762	6.82379	8.42951	8.51227	8.40278
32380	6.49191	6.59934	9.00946	8.36675	8.38011
32400	6.73407	6.48323	9.29819	7.73142	9.04126
32420	6.84421	6.33993	9.45533	7.47723	8.10801
32440	6.5187	6.5391	9.69669	7.70983	9.13707
32460	6.80792	6.00863	9.48279	7.84391	8.25704
32480	6.9771	6.01761	9.45312	7.47033	8.65859
32500	6.45389	6.06265	9.34452	7.29568	8.71076
32520	6.77279	6.2726	9.82074	7.60225	9.03248
32540	6.75435	6.27013	10.0184	6.7704	8.62253
32560	6.56368	6.26036	9.37526	7.13023	8.74376
32580	6.33331	6.20853	9.14958	7.06521	8.36287
32600	6.50221	6.18383	8.9715	7.09378	8.05592
32620	6.77969	6.40039	9.10125	7.11877	8.44537
32640	6.37836	6.73102	9.57486	7.55925	8.63069
32660	6.40959	6.39025	8.63491	7.42447	8.36296
32680	6.47377	6.74913	8.64298	6.81413	8.49622
32700	6.57721	6.60441	9.1665	6.95786	8.9697
32720	6.70544	6.3585	8.85171	6.43034	8.43599
32740	6.82263	6.56178	9.28818	6.50958	8.22604
32760	6.12796	6.53842	9.34753	6.23134	8.40389
32780	6.80767	6.73765	9.36841	6.95345	8.02424
32800	6.286	6.62061	8.72109	7.50013	8.47101
32820	6.31967	6.84841	8.97366	7.3472	9.00475
32840	6.82252	7.1914	8.79219	7.47005	8.49766
32860	7.18388	6.97812	8.71266	7.48281	8.74289
32880	7.19481	7.22261	8.80728	6.90783	8.67203
32900	6.61895	6.78622	9.14679	6.85654	8.1809
32920	6.60934	7.61959	9.02169	6.94765	8.64937
32940	6.84082	6.58238	9.09352	7.07899	8.81827
32960	6.20266	6.46119	8.50201	7.15938	8.29655
32980	6.17395	6.99388	8.87338	7.34905	8.51969
33000	7.27423	6.94974	8.6444	6.68376	8.30411
33020	6.8279	6.81554	8.80454	7.18004	8.50475
33040	6.47138	7.47318	9.30147	7.09012	8.47329
33060	7.22864	6.76065	8.79175	6.96681	8.65514
33080	6.88052	7.25444	8.75435	7.08712	8.2422
33100	6.85625	7.02095	8.8914	6.84508	8.35595
33120	7.27654	6.98661	8.80272	7.31821	8.72348
33140	7.0665	7.48815	8.77406	6.85103	8.86756
33160	7.00611	6.55498	9.28998	7.19067	8.73226
33180	7.27036	7.14342	8.7503	7.25934	9.0643
33200	7.24061	7.04762	8.43491	7.116	8.65446
33220	6.81263	6.73221	8.9205	6.68122	8.2324
33240	7.14486	6.31452	8.63322	7.15237	8.03063
33260	7.2854	6.76034	8.64554	6.8148	8.3272
33280	6.84439	7.05813	8.85851	7.14266	8.20697
33300	7.44716	7.15307	9.08942	6.60099	8.21967
33320	7.47836	7.04364	8.56188	7.32453	8.84937
33340	7.24083	7.14531	8.63777	7.1768	9.57267
33360	7.32229	6.34417	8.89806	6.91483	9.11445
33380	7.19278	6.29095	9.11292	6.84238	8.71772
33400	7.2754	6.62413	9.07904	7.10381	9.0709
33420	7.29374	6.66628	9.72492	6.97197	8.56115
33440	7.48497	6.38273	8.80923	7.15931	8.9404
33460	6.70438	6.45953	9.09049	6.68218	8.86232
33480	7.38747	6.51305	9.48148	7.03525	8.61916
33500	7.00084	6.56437	9.49077	7.29831	8.69445
33520	7.11089	6.36834	9.37415	6.81905	8.50127
33540	7.42622	6.78917	9.25054	6.78295	8.57479
33560	7.31691	6.51839	9.95567	8.03394	8.62653
33580	7.38704	6.4984	9.63085	6.97713	8.40682
33600	7.61043	6.2321	9.02533	7.47159	8.59014
33620	6.57917	6.97067	9.54818	7.51119	8.47409
33640	7.4979	6.29699	9.63457	6.89859	8.57665
33660	7.25745	6.41639	9.24954	6.92395	8.64569
33680	7.02293	6.80698	9.66968	7.04102	9.09439
33700	7.40839	6.88245	8.91695	6.93772	8.68239
33720	7.50523	6.71821	8.55048	6.48274	8.85206
33740	7.30518	6.68466	9.12648	6.77006	9.232
33760	7.28118	6.23366	9.07238	6.8777	8.68719
33780	7.06475	6.84937	8.67776	6.91105	9.35452
33800	6.94638	6.79307	8.65804	6.39762	9.17479
33820	6.7082	5.69375	8.64105	6.99054	8.99435
33840	6.77172	6.91647	8.54604	7.05724	8.79388
33860	7.1592	7.07206	8.62483	7.02282	9.14721
33880	6.9488	6.60271	8.74327	6.6471	8.83769
33900	5.99415	6.69708	8.85997	6.90209	8.79177
33920	6.3761	6.6693	9.25913	7.22273	8.66654
33940	6.26584	6.58746	9.98407	7.29818	8.49072
33960	6.41456	6.69756	9.63009	6.94687	8.22203
33980	6.4819	6.41318	9.90149	6.65025	7.75427
34000	6.41511	6.81391	9.79892	7.43254	8.88969
34020	6.66972	6.18543	9.70069	6.94386	8.53566
34040	6.24251	6.67738	9.82646	7.11322	8.31522
34060	6.71088	6.94244	9.72796	6.97501	8.52563
34080	6.53608	6.89547	9.95989	7.28865	8.51341
34100	6.72776	6.65263	9.5296	7.31888	9.09942
34120	6.56796	6.6901	9.28555	7.25843	8.92953
34140	7.09252	6.21949	9.54502	6.73772	8.82362
34160	6.39921	6.216	9.77439	7.30727	8.72521
34180	6.51843	6.40783	9.61155	6.67001	8.76764
34200	7.09241	6.12903	9.1807	6.81407	8.70972
34220	6.70189	6.60762	9.7178	6.9862	8.87919
34240	7.23058	6.3434	8.92417	7.24859	8.79207
34260	7.27538	6.61783	9.52171	7.11896	8.97533
34280	7.00912	6.9042	9.29801	7.37632	8.86345
34300	7.1361	6.73853	9.37461	6.76074	9.16068
34320	7.35015	6.59344	9.64378	7.02528	9.12342
34340	6.90885	6.82926	8.85617	7.57105	8.68525
34360	6.85876	6.74877	9.15606	7.19613	9.25058
34380	6.9752	7.00475	9.78917	7.01874	9.45984
34400	6.60016	6.37945	9.49273	7.00878	8.79535
34420	6.87511	6.56673	9.71377	7.25748	8.94073
34440	7.46395	6.80349	9.37479	6.85723	9.215
34460	6.85904	6.62558	9.41612	7.73746	9.17288
34480	6.6052	7.19205	9.0923	7.40229	10.0178
34500	6.59051	6.72066	9.61001	7.58786	9.24174
34520	6.32401	6.76953	9.40383	7.26544	8.90035
34540	6.3269	6.54474	9.56299	7.37896	9.1393
34560	6.60771	6.49711	9.21169	7.20643	8.75456
34580	6.32932	6.89524	9.33269	6.74612	8.39295
34600	6.43941	6.75636	9.16366	7.07932	8.96482
34620	6.83621	6.98499	9.58198	7.36911	9.17218
34640	5.87117	6.75041	9.13376	7.5674	9.0051
34660	6.76362	6.80407	9.15498	7.22769	8.77487
34680	6.42784	6.40146	9.1522	7.19575	8.77265
34700	6.71252	6.47977	9.58124	6.92907	8.91951
34720	6.65172	6.51277	9.12774	6.83271	8.82694
34740	6.15594	7.00863	8.95891	6.72083	8.73778
34760	6.68931	6.56997	9.69892	6.87627	8.92624
34780	6.69005	6.64906	9.14154	6.76747	8.98079
34800	6.90997	6.27615	8.98462	7.233	8.85579
34820	7.10152	6.59718	9.80322	7.35954	8.81333
34840	7.26941	6.19448	9.71219	7.3689	8.78058
34860	6.95786	6.64342	9.28727	7.69387	9.25998
34880	7.14666	6.56336	9.21737	7.51357	9.18941
34900	6.83243	6.61571	8.8938	7.59196	8.6621
34920	6.81638	6.26624	8.85447	7.50362	9.13666
34940	7.15677	6.44171	8.45642	7.2479	9.00979
34960	7.26747	6.54615	9.10912	6.93484	8.87803
34980	6.90028	6.9967	9.17272	7.28297	9.23649
35000	6.87138	6.52641	8.86532	7.15907	8.4034
35020	6.66458	7.01822	9.31119	7.4088	8.43475
35040	6.66028	6.11198	8.91074	7.32919	8.5889
35060	6.26207	7.08416	9.17727	6.96995	8.43492
35080	6.33038	7.03022	8.58857	7.2821	8.86551
35100	6.59044	6.14418	9.0243	6.87153	8.35344
35120	6.35392	6.1439	9.38369	7.36848	8.91362
35140	7.00132	7.00324	9.25196	7.42092	9.46733
35160	6.69384	6.35073	9.18561	7.3134	8.92887
35180	6.71612	7.15089	9.3732	7.35858	9.27743
35200	6.71824	7.07244	9.08612	7.48844	8.78348
35220	6.45604	6.83319	9.2614	7.34829	8.62096
35240	6.66866	6.46399	9.40518	7.07102	8.55192
35260	6.24438	6.63274	9.22499	6.77435	8.73528
35280	7.05512	6.89473	9.21792	7.1357	8.90671
35300	6.77593	6.52557	8.86216	7.50949	8.64633
35320	7.17565	6.76742	9.52352	7.63423	9.33966
35340	6.90003	6.55679	9.32098	7.218	8.66203
35360	7.03076	6.13309	9.49654	7.37105	8.39986
35380	6.89032	6.36563	9.96345	7.29257	8.51312
35400	7.02496	6.28283	9.30938	7.50202	8.83914
35420	6.65005	6.83244	9.2093	7.27948	8.77807
35440	6.90525	6.19527	8.95473	7.48422	8.50395
35460	7.22662	6.43352	9.86719	6.62962	8.3385
35480	7.21178	6.73374	9.55458	7.07615	8.48891
35500	7.4935	6.73728	10.0733	6.87853	8.34548
35520	7.09604	6.56833	9.76821	7.5702	7.91853
35540	7.26629	6.71201	9.78931	7.0694	8.15833
35560	6.93764	6.54254	9.45389	7.08544	8.23511
35580	7.30439	6.74889	9.21483	7.19526	7.97209
35600	7.18403	6.57603	9.31889	7.85942	8.07712
35620	7.2748	6.61118	9.7266	7.45567	8.92156
35640	6.61546	6.48059	9.55522	7.18764	9.24513
35660	7.54349	6.19785	9.4407	7.31203	9.38658
35680	7.41797	6.92098	9.08342	7.55309	9.38649
35700	7.42559	6.58042	9.01948	6.85009	9.45622
35720	7.46817	6.72483	9.3635	7.24641	8.89336
35740	7.20581	6.75765	9.86674	7.06983	8.92522
35760	7.57351	6.77251	9.32363	7.09512	8.85807
35780	7.54024	6.57916	9.5095	7.15907	9.17087
35800	7.22116	6.40466	9.34805	7.00435	9.34703
35820	7.2691	6.85695	9.21186	7.38531	9.66429
35840	6.94302	6.77959	9.10948	7.60497	8.90347
35860	7.00661	6.40365	9.21628	7.43532	9.27257
35880	7.16546	6.87142	9.57371	6.61126	9.24183
35900	6.90372	6.3952	9.28849	6.60498	8.9165
35920	7.20971	6.66742	8.70859	6.99368	9.03204
35940	7.75366	6.71562	8.92445	6.96641	9.31508
35960	7.05114	6.51031	8.75879	7.31005	9.26125
35980	6.96731	6.67853	9.07612	7.10881	9.10466
36000	6.8988	6.27897	9.53486	7.18367	9.11051
36020	6.6937	6.92846	8.88823	7.43278	8.98775
36040	6.72366	6.91678	9.0961	7.60605	9.3744
36060	6.63707	6.3274	9.83705	7.34077	9.0865
36080	6.79509	6.69762	9.75265	7.04826	9.03463
36100	7.04154	6.70014	9.60726	7.25262	9.02108
36120	7.19447	6.58822	9.15972	7.0659	8.6258
36140	7.2404	6.69477	9.77295	7.51856	8.87019
36160	7.31215	6.72773	9.69538	7.75792	8.57101
36180	6.97955	6.50951	9.60197	7.51709	8.58748
36200	7.27796	6.799	9.5262	6.81566	9.46325
36220	7.21799	6.65472	9.45924	7.24587	8.82417
36240	7.32611	6.7901	9.25509	7.05618	8.54626
36260	6.92419	6.71997	9.14858	6.76856	8.7591
36280	6.39104	6.29457	9.48491	7.25959	8.48718
36300	6.7432	7.048	8.85956	7.01802	8.93735
36320	6.73652	6.87987	8.85791	7.07181	9.09642
36340	6.56588	6.92687	8.64373	7.29926	9.34622
36360	6.84963	6.66466	8.07902	6.82886	8.64981
36380	6.75889	6.54161	8.4618	7.08639	8.93981
36400	6.99516	7.18392	8.83454	6.85475	9.09073
36420	6.79434	6.63974	8.51999	7.34579	9.3292
36440	6.54363	6.87966	7.85984	7.42702	8.88471
36460	6.5981	6.95953	7.38812	7.46707	9.05674
36480	6.7574	7.00918	8.14864	7.70893	9.30039
36500	6.54798	6.5856	8.67519	7.05322	9.04776
36520	7.32939	6.5951	7.25098	6.96197	8.92469
36540	6.79555	6.76617	7.51749	7.22861	8.97346
36560	7.2375	6.80976	7.20221	7.34857	9.04988
36580	7.15493	6.82444	6.91744	7.28023	8.71954
36600	6.53175	6.99771	7.18585	7.43169	9.39781
36620	6.92469	6.93359	7.09728	6.73615	9.03011
36640	6.66465	6.95764	7.27526	7.02377	9.06586
36660	6.77512	6.95775	7.29775	7.15666	9.05052
36680	7.26323	6.85041	6.67926	6.99793	8.6199
36700	7.3303	6.85366	6.81495	7.06353	8.40899
36720	6.8625	7.05268	7.21202	6.928	8.99283
36740	7.49707	6.81376	7.36732	7.08684	8.684
36760	7.21983	6.57385	6.74061	7.19854	8.9024
36780	7.25243	6.82342	6.90345	7.21726	8.99844
36800	7.2773	6.94544	6.96101	6.86505	9.63008
36820	6.71924	6.32195	6.935	6.59502	9.49323
36840	7.56253	7.14567	6.85194	6.22702	8.89597
36860	7.02653	6.60522	6.74603	6.43071	9.05351
36880	7.40023	6.92417	6.57632	6.69981	9.93925
36900	6.99934	7.10869	6.74714	7.10461	9.62284
36920	7.10876	7.00768	6.74889	7.24928	8.93547
36940	6.74077	6.469	6.76966	6.36781	9.33714
36960	7.19207	7.19888	6.74383	7.02452	9.1734
36980	7.2995	6.31232	6.95134	6.8076	9.15713
37000	7.19265	7.09631	7.03217	7.20731	9.41418
37020	6.96636	6.76684	7.13159	6.92801	9.36202
37040	6.9236	6.6713	6.71491	6.60377	9.658
37060	7.70858	6.38856	6.50837	6.8955	8.5321
37080	6.75185	5.82671	6.08822	7.31494	9.0843
37100	6.60128	6.10669	6.70652	7.51295	8.95588
37120	6.67355	5.90942	7.15138	6.65158	8.8593
37140	6.73669	6.65287	6.44683	7.22585	9.28019
37160	6.38987	6.55101	6.43065	7.38634	9.50715
37180	6.63266	6.85423	6.7797	6.69417	9.07953
37200	6.45336	6.72649	6.74927	6.88916	9.05879
37220	6.62131	6.83972	6.95412	6.8839	9.58032
37240	6.65146	6.48738	6.82261	6.68251	9.40876
37260	6.78768	7.2746	6.48508	6.59271	8.63791
37280	6.28315	6.94655	7.06367	7.33818	8.83202
37300	6.53427	7.03823	7.11221	7.07537	9.00848
37320	7.4898	6.79664	7.00702	7.23273	9
37340	7.20386	6.69231	7.25616	7.28323	9.40364
37360	7.30167	6.63418	7.26266	7.09492	8.69917
37380	7.2872	6.38328	6.9378	6.86619	8.91062
37400	6.96167	7.15013	6.88162	7.0545	8.93499
37420	7.05043	6.69097	6.8413	6.55956	9.20066
37440	6.62705	6.21441	6.93656	6.59382	8.64578
37460	6.86623	6.67194	6.79934	6.58788	8.96868
37480	7.15422	6.38798	6.83734	7.05063	8.93864
37500	6.80061	6.95555	6.86381	6.98983	8.87415
37520	6.86049	6.8196	6.81782	7.5331	8.94458
37540	7.16582	6.32896	6.8256	7.16012	8.84198
37560	7.60763	6.59006	6.95096	6.69778	9.46415
37580	7.55717	6.73871	7.13698	6.96661	9.08581
37600	7.42349	6.25524	7.26965	7.17041	8.86701
37620	6.63115	6.51323	7.35328	7.08177	9.05846
37640	7.51567	6.4818	7.3966	6.82365	9.05932
37660	7.08765	6.57407	6.87373	6.91802	9.44327
37680	7.12738	6.78388	7.19096	6.94243	8.99919
37700	7.1338	6.79953	7.00901	7.43839	8.80387
37720	6.8962	6.36949	7.11015	7.05298	8.63396
37740	7.04549	6.93586	7.38449	7.00507	8.68316
37760	6.69845	6.76616	7.60385	7.24896	8.95714
37780	7.06963	6.75094	7.80662	7.37505	9.28608
37800	7.12969	7.06786	7.08621	7.78276	9.08779
37820	7.24711	7.12693	7.20632	7.2358	8.73589
37840	6.92487	7.04596	6.97726	7.56646	9.14071
37860	7.39074	7.07948	7.23145	7.51612	8.39157
37880	6.71763	6.77274	6.71261	6.81758	8.51748
37900	7.29528	7.39763	6.86609	6.66457	8.89758
37920	7.02759	7.09936	7.09693	6.90329	8.65783
37940	7.40967	7.34586	6.61107	7.05518	8.56702
37960	6.82988	6.85911	7.2066	7.4669	8.29768
37980	7.09933	7.19455	6.99817	6.93552	8.62861
38000	6.63071	6.99405	7.34431	6.65546	8.57251
38020	6.96741	6.89928	7.84905	7.18715	8.10372
38040	7.11296	7.3136	7.52641	7.12049	8.3162
38060	6.60293	6.79994	7.79145	7.50695	8.6168
38080	7.21294	6.56698	7.0453	7.26856	8.2753
38100	6.72205	6.77909	7.35782	7.36428	8.12902
38120	6.86686	6.06181	7.86817	7.28519	8.55551
38140	7.10745	7.15795	7.47695	6.99093	8.45181
38160	6.9393	6.87653	7.28239	7.78164	8.2118
38180	7.03118	6.75649	7.54937	7.07753	8.91936
38200	7.07804	7.07258	7.39999	7.22318	8.39095
38220	6.9549	6.78434	7.32556	6.76903	8.42727
38240	7.25071	6.49618	7.21517	7.20787	8.54855
38260	7.03959	6.94801	7.06192	6.66082	8.3703
38280	7.11088	6.78327	7.40448	6.87787	8.42241
38300	6.64962	6.83859	7.59901	7.05716	8.2979
38320	6.98876	7.09107	7.25668	6.76804	8.26361
38340	7.24552	7.10923	7.2728	6.62098	8.63742
38360	7.15393	7.2537	7.44582	6.76251	8.95054
38380	7.59462	6.97902	7.29499	6.78354	8.45654
38400	7.15177	6.83438	7.61661	6.27774	8.49854
38420	6.84242	6.81212	7.4424	6.70692	8.66375
38440	7.00232	6.99268	7.48313	7.14318	7.85446
38460	6.45141	7.40127	7.1414	6.30313	8.66426
38480	7.10414	6.90112	7.30938	6.57924	8.73762
38500	6.66341	6.90011	7.37754	7.37606	8.47321
38520	7.09417	7.0121	6.86299	6.78025	8.42668
38540	7.20726	6.79955	7.04996	6.66352	8.44635
38560	7.18519	7.00563	6.64606	6.77799	8.36288
38580	7.19469	7.13954	7.60884	7.35647	8.05931
38600	6.87608	6.6929	7.57438	7.55833	8.00655
38620	7.375	7.03765	6.988	6.73144	8.30434
38640	7.241	6.93958	7.23677	7.2747	8.1233
38660	6.72078	7.14766	7.06385	7.06613	7.82687
38680	6.93179	7.43435	7.08771	7.39326	8.33856
38700	6.94099	7.11529	7.24395	7.30013	8.122
38720	7.29378	7.21437	7.54885	6.36772	8.1254
38740	7.48428	7.16489	7.41644	6.82782	8.06275
38760	6.80589	6.87162	7.76985	6.88784	8.73416
38780	6.97193	6.86466	7.33826	6.81655	8.29894
38800	7.44568	7.20251	7.03565	7.26036	8.42372
38820	7.41057	6.59884	7.04011	6.61555	8.73148
38840	6.87434	6.74574	7.34686	6.2156	9.24916
38860	6.90959	6.94745	7.27394	6.80627	8.33001
38880	6.98165	7.19018	7.14467	6.48363	8.66287
38900	6.97445	7.34725	7.3017	7.07759	8.61089
38920	7.22587	7.55065	7.53231	6.54524	8.09851
38940	6.61594	7.24482	7.33744	6.89448	8.76013
38960	6.71393	7.0466	7.25723	6.93139	8.53975
38980	6.82752	7.96699	7.15754	7.27818	8.53983
39000	7.13682	7.32328	7.05576	7.35565	8.47223
39020	7.00579	7.82382	7.40512	7.01442	8.55125
39040	6.97109	7.392	7.01236	7.51406	8.67516
39060	7.29484	6.84868	7.28064	7.23489	8.30031
39080	7.13569	6.78544	7.10689	7.26878	8.42388
39100	7.11022	6.95049	7.18209	7.0844	9.11031
39120	7.3373	6.6805	6.79745	8.2542	8.48454
39140	6.8683	6.79347	7.35924	8.4433	8.46314
39160	6.67483	6.99683	6.9315	8.80686	8.48795
39180	6.92503	6.92307	7.06015	8.32763	8.44882
39200	6.84983	7.40763	7.688	6.81264	8.72358
39220	6.66845	7.06812	7.57796	7.17325	8.81282
39240	6.83701	6.87084	6.98285	7.08029	8.69597
39260	6.62259	6.89535	7.32343	6.91523	8.95584
39280	6.99052	7.12114	7.16762	6.93545	8.39677
39300	6.41731	6.41507	7.52997	7.3088	7.91962
39320	6.45011	6.61776	6.72104	6.54211	8.67034
39340	6.99133	6.67281	7.23712	6.70504	8.77962
39360	7.08105	6.4244	7.22363	6.77335	8.43628
39380	7.11494	7.28162	7.42945	6.36098	8.36179
39400	6.85261	6.69894	7.63219	6.91077	8.60726
39420	7.2959	6.81592	7.46058	6.43242	9.24606
39440	6.98344	6.80393	7.56176	6.45127	8.53476
39460	7.35383	6.92765	7.79769	7.26523	8.1997
39480	7.02919	6.48795	7.2788	6.63486	8.38556
39500	6.98463	6.14181	7.45588	7.43855	8.52285
39520	6.75044	6.58659	6.3307	7.28874	8.12002
39540	7.16151	6.58339	6.8644	7.41627	8.56365
39560	7.15296	6.74718	7.02792	7.16735	8.6995
39580	6.82849	6.73281	6.80943	7.05843	8.52341
39600	6.96336	6.72009	6.79058	6.78289	7.97358
39620	7.12392	7.23339	7.12683	7.08882	8.3427
39640	7.07127	6.73063	7.15923	6.67648	8.85071
39660	6.91274	6.76414	7.01533	7.1274	9.02527
39680	6.9264	7.39108	6.87107	7.01554	8.7471
39700	6.90677	7.02696	6.83291	6.63972	8.92026
39720	7.11201	7.04026	7.31089	6.92283	9.05119
39740	7.02397	7.28744	7.33053	7.52474	8.87941
39760	7.35326	6.93033	6.99537	7.41169	7.94377
39780	6.99075	6.64436	7.13968	6.91556	8.52882
39800	7.20502	6.5678	7.14724	6.80899	8.00507
39820	6.95293	7.07194	7.09174	6.5455	8.49612
39840	7.23757	7.16538	7.7995	7.0576	8.60028
39860	7.16954	7.08655	7.92299	7.01824	8.58713
39880	7.64787	6.3048	7.24458	6.79177	8.50345
39900	6.92563	6.54985	6.95719	6.95824	8.44973
39920	6.82627	6.49907	7.56583	6.72813	8.69707
39940	6.66798	6.49772	7.63562	7.02155	8.36381
39960	6.45061	6.55982	7.34141	7.51428	8.86626
[truncated: 3,001 more rows]

## Sheet: FigureS7
Lock: Ellman's Reagent:					Lock: HPDP-biotin
time (s)	Closed SpyLock-TNB	Open SpyLock	SpyCatcher003		time	Closed SpyLock-biotin	Open SpyLock	SpyCatcher003
0	0	0	0		0	-0.00961	0.04605	-0.02431
0.2	0.00435	0.01855	0.02749		0.2	-0.00933	0.04799	-0.0171
0.4	0.00918	0.03861	0.05821		0.4	-0.00939	0.05008	-0.00892
0.6	0.01411	0.06056	0.09109		0.6	-0.00921	0.05297	1.767e-05
0.8	0.01904	0.08397	0.12584		0.8	-0.00885	0.05535	0.00932
1	0.02365	0.10745	0.16097		1	-0.00825	0.0585	0.01949
1.2	0.02802	0.1308	0.19583		1.2	-0.00783	0.06152	0.02925
1.4	0.03195	0.15327	0.22921		1.4	-0.007	0.06488	0.03907
1.6	0.03528	0.174	0.26015		1.6	-0.00646	0.06773	0.048
1.8	0.03788	0.19187	0.28663		1.8	-0.00611	0.07053	0.05603
2	0.03933	0.20633	0.30849		2	-0.00584	0.07317	0.06292
2.2	0.03948	0.21637	0.32402		2.2	-0.00566	0.07523	0.06779
2.4	0.03954	0.22407	0.33665		2.4	-0.0061	0.07702	0.07168
2.6	0.04	0.23163	0.34741		2.6	-0.00659	0.07819	0.07535
2.8	0.04034	0.2381	0.35695		2.8	-0.00687	0.07952	0.07865
3	0.04053	0.24335	0.36497		3	-0.00683	0.08081	0.08133
3.2	0.04173	0.24809	0.37186		3.2	-0.00701	0.08228	0.08413
3.4	0.04286	0.25273	0.37825		3.4	-0.00696	0.08354	0.08735
3.6	0.04389	0.25686	0.38435		3.6	-0.00736	0.08462	0.08983
3.8	0.04463	0.25979	0.38879		3.8	-0.00783	0.08512	0.09206
4	0.04479	0.2626	0.39375		4	-0.00763	0.08592	0.09415
4.2	0.04543	0.26513	0.39803		4.2	-0.00735	0.08675	0.09652
4.4	0.04594	0.26701	0.40179		4.4	-0.00742	0.08726	0.09842
4.6	0.04625	0.26941	0.405		4.6	-0.007	0.08806	0.10076
4.8	0.0465	0.2714	0.40921		4.8	-0.00658	0.08839	0.1029
5	0.04675	0.27279	0.41277		5	-0.00594	0.08919	0.10533
5.2	0.04686	0.27423	0.41596		5.2	-0.0056	0.08933	0.10717
5.4	0.04705	0.27601	0.4193		5.4	-0.00501	0.09021	0.10942
5.6	0.0472	0.27696	0.42225		5.6	-0.00496	0.09039	0.11149
5.8	0.04768	0.27816	0.4251		5.8	-0.0052	0.09089	0.11331
6	0.04744	0.27922	0.42839		6	-0.00526	0.09121	0.11489
6.2	0.04721	0.28002	0.43149		6.2	-0.00531	0.09132	0.11626
6.4	0.04759	0.28053	0.43356		6.4	-0.00523	0.09147	0.11758
6.6	0.04844	0.28183	0.4367		6.6	-0.00547	0.09146	0.11858
6.8	0.04856	0.28275	0.43948		6.8	-0.00553	0.09179	0.1196
7	0.04862	0.28325	0.441		7	-0.00538	0.09165	0.12012
7.2	0.04977	0.28401	0.44305		7.2	-0.00517	0.0922	0.12128
7.4	0.0498	0.28492	0.44474		7.4	-0.0049	0.09262	0.12253
7.6	0.05021	0.28543	0.44695		7.6	-0.00445	0.09295	0.12339
7.8	0.05057	0.286	0.44881		7.8	-0.00448	0.09335	0.1241
8	0.05069	0.2869	0.45086		8	-0.00373	0.09402	0.12477
8.2	0.05057	0.28755	0.45234		8.2	-0.00349	0.09438	0.12573
8.4	0.05024	0.28837	0.45381		8.4	-0.00352	0.09452	0.12616
8.6	0.05027	0.28935	0.45601		8.6	-0.00316	0.09526	0.12741
8.8	0.05025	0.28982	0.45849		8.8	-0.00319	0.09583	0.1282
9	0.05055	0.29052	0.46022		9	-0.00306	0.0959	0.12923
9.2	0.05092	0.29136	0.46243		9.2	-0.00319	0.0965	0.13022
9.4	0.05151	0.29205	0.46524		9.4	-0.0037	0.09739	0.13119
9.6	0.05174	0.29188	0.46736		9.6	-0.00376	0.098	0.13234
9.8	0.05217	0.29271	0.47006		9.8	-0.00428	0.09843	0.13325
10	0.05239	0.29309	0.47248		10	-0.00416	0.09862	0.13426
10.2	0.0525	0.29316	0.47483		10.2	-0.0043	0.09899	0.13519
10.4	0.0533	0.29331	0.47633		10.4	-0.00419	0.0992	0.13574
10.6	0.05343	0.2938	0.47863		10.6	-0.00448	0.09908	0.13626
10.8	0.05371	0.29416	0.47961		10.8	-0.00451	0.09835	0.13731
11	0.05388	0.29392	0.48028		11	-0.00422	0.09798	0.1381
11.2	0.05384	0.29389	0.48163		11.2	-0.00384	0.0981	0.13956
11.4	0.05348	0.2941	0.48261		11.4	-0.00385	0.09718	0.14035
11.6	0.05379	0.2943	0.48382		11.6	-0.00356	0.09706	0.14156
11.8	0.05372	0.29457	0.48511		11.8	-0.00331	0.09688	0.14261
12	0.05342	0.29449	0.48588		12	-0.0031	0.09659	0.14351
12.2	0.0531	0.29501	0.48722		12.2	-0.00317	0.09639	0.1445
12.4	0.05322	0.29548	0.48762		12.4	-0.00327	0.09635	0.14541
12.6	0.05357	0.29623	0.48959		12.6	-0.00286	0.09683	0.1472
12.8	0.05346	0.29662	0.49074		12.8	-0.00277	0.09682	0.14816
13	0.05384	0.29715	0.49224		13	-0.00266	0.09716	0.1495
13.2	0.05398	0.29802	0.49505		13.2	-0.00285	0.09777	0.15041
13.4	0.05363	0.29796	0.49714		13.4	-0.00311	0.09829	0.15137
13.6	0.05385	0.29824	0.49873		13.6	-0.00273	0.09899	0.15264
13.8	0.05413	0.29855	0.50113		13.8	-0.00251	0.09951	0.15368
14	0.05427	0.29892	0.50306		14	-0.00226	0.10003	0.15452
14.2	0.05423	0.29879	0.50419		14.2	-0.00214	0.10065	0.15484
14.4	0.05451	0.299	0.50545		14.4	-0.00195	0.10103	0.15568
14.6	0.05432	0.2994	0.50725		14.6	-0.00232	0.10153	0.15651
14.8	0.05475	0.2996	0.50854		14.8	-0.00259	0.1013	0.15725
15	0.05496	0.30036	0.51022		15	-0.00247	0.10201	0.15797
15.2	0.05449	0.30016	0.51147		15.2	-0.00246	0.10202	0.15845
15.4	0.05471	0.30016	0.51305		15.4	-0.00255	0.10193	0.15854
15.6	0.05485	0.30009	0.51409		15.6	-0.00241	0.10223	0.15927
15.8	0.05509	0.29993	0.51585		15.8	-0.00237	0.10245	0.15931
16	0.05568	0.30015	0.51767		16	-0.00253	0.1028	0.15988
16.2	0.05614	0.30045	0.51901		16.2	-0.00243	0.10292	0.16031
16.4	0.05683	0.30113	0.52065		16.4	-0.00238	0.10333	0.16143
16.6	0.05678	0.30173	0.52287		16.6	-0.0019	0.1035	0.16267
16.8	0.05685	0.30177	0.5241		16.8	-0.00175	0.10338	0.16319
17	0.05725	0.30237	0.52626		17	-0.00162	0.10339	0.1648
17.2	0.057	0.30273	0.52879		17.2	-0.00187	0.10328	0.16566
17.4	0.05683	0.30267	0.53039		17.4	-0.00165	0.10324	0.16703
17.6	0.05704	0.30281	0.53176		17.6	-0.00126	0.10346	0.16841
17.8	0.05653	0.30295	0.534		17.8	-0.00090312	0.10335	0.1696
18	0.05635	0.3034	0.53528		18	-0.0012	0.1032	0.17094
18.2	0.05605	0.30335	0.53615		18.2	-0.00112	0.10312	0.1721
18.4	0.05573	0.30408	0.53775		18.4	-0.00187	0.10289	0.17329
18.6	0.05557	0.30469	0.5392		18.6	-0.00177	0.10332	0.17444
18.8	0.05561	0.30484	0.5401		18.8	-0.00171	0.103	0.17551
19	0.05509	0.30552	0.54099		19	-0.00152	0.1032	0.1766
19.2	0.05444	0.30491	0.54228		19.2	-0.0019	0.10271	0.17705
19.4	0.05467	0.30497	0.54332		19.4	-0.00171	0.1027	0.17776
19.6	0.05438	0.30499	0.54388		19.6	-0.00189	0.10252	0.17858
19.8	0.05451	0.30502	0.54558		19.8	-0.0019	0.10253	0.17919
20	0.05542	0.30486	0.54713		20	-0.0017	0.10252	0.18002
20.2	0.05558	0.30498	0.54796		20.2	-0.00151	0.10285	0.18047
20.4	0.05617	0.30556	0.5496		20.4	-0.00176	0.10258	0.18095
20.6	0.05616	0.30553	0.5506		20.6	-0.00151	0.10266	0.1816
20.8	0.05655	0.30572	0.55215		20.8	-0.00129	0.10297	0.182
21	0.05687	0.30606	0.55406		21	-0.00127	0.10357	0.18314
21.2	0.05667	0.30646	0.55537		21.2	-0.00188	0.10387	0.18367
21.4	0.05757	0.3068	0.55678		21.4	-0.0016	0.10422	0.18465
21.6	0.05786	0.30747	0.55812		21.6	-0.00129	0.10488	0.18554
21.8	0.05779	0.30797	0.55993		21.8	-0.00153	0.10491	0.18608
22	0.05785	0.30792	0.56072		22	-0.00166	0.10506	0.18677
22.2	0.05788	0.30815	0.56163		22.2	-0.00196	0.10531	0.18743
22.4	0.05789	0.30895	0.5633		22.4	-0.00256	0.10538	0.18747
22.6	0.0578	0.30906	0.56491		22.6	-0.0021	0.10595	0.18847
22.8	0.05781	0.30904	0.56638		22.8	-0.00234	0.10619	0.18974
23	0.05761	0.30932	0.56855		23	-0.0024	0.10626	0.1906
23.2	0.05813	0.30875	0.57049		23.2	-0.00203	0.10647	0.19137
23.4	0.05823	0.3085	0.57135		23.4	-0.00136	0.10671	0.19276
23.6	0.05805	0.30896	0.57344		23.6	-0.00074922	0.10661	0.19379
23.8	0.05817	0.30873	0.57572		23.8	-0.00031042	0.10676	0.19498
24	0.0587	0.30868	0.57679		24	0.00042316	0.10688	0.19588
24.2	0.05898	0.30929	0.57805		24.2	0.00085723	0.10719	0.19675
24.4	0.05947	0.3098	0.5801		24.4	0.0013	0.10693	0.19794
24.6	0.05954	0.30947	0.58164		24.6	0.00198	0.10732	0.1994
24.8	0.0599	0.30953	0.58297		24.8	0.00234	0.10743	0.20058
25	0.06008	0.30968	0.58442		25	0.00193	0.10724	0.20168
25.2	0.0603	0.31039	0.5855		25.2	0.00175	0.10695	0.20276
25.4	0.06076	0.31025	0.58623		25.4	0.00185	0.10664	0.20363
25.6	0.05985	0.31053	0.58723		25.6	0.00194	0.10667	0.20483
25.8	0.05923	0.31011	0.58784		25.8	0.00106	0.10637	0.20524
26	0.05958	0.31005	0.58818		26	0.00099509	0.1064	0.20623
26.2	0.05969	0.31007	0.58894		26.2	0.00058505	0.10646	0.20677
26.4	0.05942	0.31047	0.59063		26.4	0.00019134	0.10638	0.20735
26.6	0.0591	0.3103	0.59164		26.6	0.00017153	0.10643	0.20835
26.8	0.05905	0.30998	0.59275		26.8	0.00035102	0.10673	0.20934
27	0.05893	0.31048	0.59404		27	0.00065248	0.10675	0.20985
27.2	0.0592	0.31034	0.59524		27.2	0.00077595	0.10689	0.21046
27.4	0.059	0.31125	0.59596		27.4	0.00064869	0.10745	0.21123
27.6	0.05896	0.31231	0.59849		27.6	0.00127	0.10766	0.21173
27.8	0.05915	0.31203	0.60017		27.8	0.00121	0.10827	0.21209
28	0.05929	0.31248	0.60134		28	0.00213	0.10941	0.21275
28.2	0.05974	0.31301	0.60341		28.2	0.0023	0.11006	0.21349
28.4	0.05954	0.31342	0.60528		28.4	0.00293	0.11035	0.21405
28.6	0.05989	0.31312	0.60601		28.6	0.00284	0.11034	0.21434
28.8	0.05993	0.31341	0.6074		28.8	0.00254	0.11054	0.21485
29	0.05993	0.31397	0.60947		29	0.00224	0.11083	0.2154
29.2	0.05994	0.31412	0.61025		29.2	0.00188	0.11073	0.21625
29.4	0.05959	0.31412	0.61145		29.4	0.00169	0.11042	0.21675
29.6	0.05925	0.31408	0.61301		29.6	0.00145	0.11111	0.21783
29.8	0.05924	0.31364	0.61359		29.8	0.00072657	0.11113	0.21839
30	0.0597	0.31362	0.61472		30	0.00073919	0.11097	0.21931
30.2	0.05961	0.31346	0.61596		30.2	0.00078691	0.11091	0.22029
30.4	0.05916	0.31355	0.61721		30.4	0.00014898	0.11032	0.22132
30.6	0.05933	0.31349	0.61769		30.6	-0.00024601	0.10953	0.22197
30.8	0.05982	0.31363	0.61888		30.8	-0.0001406	0.10952	0.22309
31	0.0602	0.31353	0.62025		31	-0.00016691	0.10927	0.22409
31.2	0.06079	0.31371	0.62155		31.2	-0.00053853	0.10889	0.22467
31.4	0.06124	0.3142	0.62272		31.4	-0.00016796	0.10909	0.22576
31.6	0.06186	0.31449	0.62505		31.6	0.00031175	0.10883	0.22675
31.8	0.06225	0.31462	0.62623		31.8	0.00046505	0.10914	0.22731
32	0.06237	0.31553	0.62751		32	0.0009061	0.10921	0.22835
32.2	0.06268	0.3166	0.62899		32.2	0.0008606	0.10876	0.22886
32.4	0.06283	0.31647	0.63017		32.4	0.00078064	0.10889	0.22924
32.6	0.06325	0.31654	0.63069		32.6	0.00015696	0.10858	0.2299
32.8	0.06297	0.31701	0.63266		32.8	0.00050067	0.10923	0.23086
33	0.06277	0.3173	0.63414		33	0.0009515	0.10999	0.23161
33.2	0.0624	0.31744	0.63464		33.2	0.00105	0.10997	0.2324
33.4	0.06218	0.31758	0.63654		33.4	0.00121	0.11022	0.23247
33.6	0.06217	0.31729	0.63752		33.6	0.00143	0.11092	0.23359
33.8	0.06198	0.31698	0.63801		33.8	0.00152	0.1108	0.23425
34	0.06134	0.31691	0.63951		34	0.00145	0.11101	0.23468
34.2	0.06054	0.3169	0.64076		34.2	0.00168	0.11154	0.23531
34.4	0.06049	0.3168	0.64164		34.4	0.0014	0.11149	0.23559
34.6	0.06096	0.31685	0.64256		34.6	0.00189	0.11217	0.23638
34.8	0.06048	0.31661	0.6438		34.8	0.0026	0.11312	0.23754
35	0.06051	0.31627	0.6445		35	0.00286	0.11361	0.23842
35.2	0.06082	0.31732	0.64528		35.2	0.00266	0.11389	0.23898
35.4	0.061	0.31749	0.6467		35.4	0.00289	0.11425	0.24038
35.6	0.06122	0.31811	0.6481		35.6	0.00272	0.11436	0.24121
35.8	0.06098	0.31847	0.64893		35.8	0.00217	0.11444	0.24207
36	0.06115	0.31893	0.65047		36	0.00193	0.11427	0.24314
36.2	0.06165	0.31926	0.65147		36.2	0.002	0.1143	0.24397
36.4	0.06173	0.31883	0.6521		36.4	0.0016	0.11449	0.24481
36.6	0.0618	0.31915	0.65282		36.6	0.00157	0.11395	0.24555
36.8	0.06165	0.31942	0.6544		36.8	0.00198	0.11409	0.24651
37	0.06146	0.31915	0.655		37	0.00198	0.11363	0.24706
37.2	0.06174	0.31963	0.65595		37.2	0.00143	0.11256	0.24777
37.4	0.062	0.31984	0.65817		37.4	0.0015	0.11228	0.2483
37.6	0.06217	0.31967	0.65904		37.6	0.00197	0.11235	0.24943
37.8	0.06207	0.31996	0.65999		37.8	0.00151	0.11157	0.24936
38	0.06168	0.32058	0.66212		38	0.0017	0.11166	0.24973
38.2	0.06187	0.32095	0.6638		38.2	0.00203	0.11172	0.2503
38.4	0.0626	0.3209	0.66468		38.4	0.00235	0.11207	0.25145
38.6	0.06224	0.32146	0.66587		38.6	0.00229	0.11239	0.252
38.8	0.06183	0.32174	0.66714		38.8	0.00263	0.1128	0.25285
39	0.06235	0.32249	0.66834		39	0.00258	0.11296	0.25347
39.2	0.06283	0.32281	0.66992		39.2	0.00253	0.1131	0.25424
39.4	0.06324	0.32281	0.67172		39.4	0.00237	0.11323	0.25504
39.6	0.0632	0.32267	0.67299		39.6	0.00195	0.11332	0.25524
39.8	0.06352	0.32233	0.67372		39.8	0.00185	0.11343	0.25584
40	0.06368	0.32202	0.67522		40	0.00201	0.11392	0.25652
40.2	0.06403	0.32231	0.67613		40.2	0.00247	0.11403	0.25715
40.4	0.06381	0.32203	0.67696		40.4	0.0023	0.11436	0.25762
40.6	0.06377	0.32209	0.67824		40.6	0.00251	0.11439	0.2581
40.8	0.06361	0.3224	0.67958		40.8	0.00266	0.11518	0.25912
41	0.06383	0.32221	0.68035		41	0.00243	0.11535	0.25974
41.2	0.06394	0.32256	0.68157		41.2	0.00192	0.11538	0.2604
41.4	0.06388	0.3227	0.68316		41.4	0.00245	0.11635	0.26097
41.6	0.06364	0.32231	0.6837		41.6	0.00235	0.11686	0.2615
41.8	0.0635	0.32281	0.68486		41.8	0.00207	0.1166	0.262
42	0.06317	0.32291	0.68625		42	0.00228	0.11688	0.26312
42.2	0.06298	0.32281	0.68682		42.2	0.00209	0.11712	0.26417
42.4	0.0631	0.32281	0.68715		42.4	0.00213	0.11709	0.26482
42.6	0.06306	0.32363	0.68881		42.6	0.00214	0.11699	0.26549
42.8	0.06344	0.32371	0.68966		42.8	0.00263	0.11705	0.26639
43	0.0635	0.32362	0.69014		43	0.0027	0.11685	0.26745
43.2	0.06389	0.32391	0.69079		43.2	0.00224	0.11685	0.26837
43.4	0.06334	0.3239	0.69156		43.4	0.00231	0.11708	0.26911
43.6	0.06307	0.32375	0.69211		43.6	0.00261	0.11689	0.27005
43.8	0.06375	0.32386	0.69346		43.8	0.00288	0.11708	0.27108
44	0.06385	0.32423	0.69511		44	0.00304	0.11767	0.27223
44.2	0.06406	0.32474	0.69677		44.2	0.00346	0.11774	0.27314
44.4	0.06458	0.32501	0.69807		44.4	0.00347	0.11763	0.27373
44.6	0.0652	0.32591	0.69995		44.6	0.00354	0.11776	0.27454
44.8	0.06561	0.32652	0.70122		44.8	0.00302	0.11764	0.27509
45	0.06597	0.32668	0.70242		45	0.00259	0.11746	0.27588
45.2	0.0659	0.32714	0.70427		45.2	0.00231	0.11704	0.27625
45.4	0.06552	0.32701	0.70564		45.4	0.0027	0.11704	0.27658
45.6	0.0655	0.3266	0.70627		45.6	0.00255	0.11712	0.27714
45.8	0.06578	0.32699	0.70773		45.8	0.00259	0.11679	0.27746
46	0.06581	0.32692	0.7087		46	0.00233	0.11663	0.27774
46.2	0.06573	0.32657	0.70907		46.2	0.00231	0.11709	0.27832
46.4	0.06556	0.32702	0.7099		46.4	0.00198	0.11681	0.27805
46.6	0.06524	0.32742	0.71113		46.6	0.00201	0.11764	0.27897
46.8	0.06556	0.32762	0.71106		46.8	0.00176	0.11801	0.27914
47	0.06522	0.32818	0.71137		47	0.00197	0.11829	0.27987
47.2	0.06496	0.32904	0.71222		47.2	0.00143	0.11854	0.28012
47.4	0.06432	0.32883	0.71294		47.4	0.00202	0.11906	0.28042
47.6	0.06443	0.3289	0.71373		47.6	0.00186	0.1187	0.28051
47.8	0.06448	0.32942	0.7152		47.8	0.00184	0.11923	0.28055
48	0.06418	0.32948	0.71637		48	0.00205	0.11964	0.28104
48.2	0.06419	0.3294	0.71719		48.2	0.00171	0.11922	0.28155
48.4	0.06436	0.32994	0.71787		48.4	0.00174	0.11896	0.28194
48.6	0.06388	0.32994	0.7191		48.6	0.00183	0.11968	0.28285
48.8	0.06322	0.32955	0.71996		48.8	0.00211	0.11958	0.28378
49	0.06358	0.32948	0.72186		49	0.00289	0.1195	0.28547
49.2	0.06358	0.32884	0.72367		49.2	0.00347	0.11911	0.28647
49.4	0.06393	0.32849	0.72449		49.4	0.00413	0.11894	0.28738
49.6	0.06467	0.32815	0.72543		49.6	0.00436	0.11935	0.28865
49.8	0.06495	0.32812	0.72725		49.8	0.00444	0.11888	0.28944
50	0.06507	0.32763	0.72813		50	0.00414	0.11863	0.29063
50.2	0.0653	0.32793	0.72927		50.2	0.00422	0.11878	0.29184
50.4	0.06544	0.32886	0.73028		50.4	0.00394	0.11872	0.29269
50.6	0.06597	0.32902	0.73145		50.6	0.00426	0.11937	0.29382
50.8	0.06703	0.32939	0.73202		50.8	0.00393	0.11897	0.29414
51	0.06701	0.33017	0.73341		51	0.00396	0.11876	0.2951
51.2	0.0667	0.33011	0.73466		51.2	0.00361	0.11893	0.29562
51.4	0.06695	0.3302	0.73532		51.4	0.0037	0.11907	0.29637
51.6	0.06668	0.3304	0.73588		51.6	0.00359	0.11934	0.29679
51.8	0.06614	0.33069	0.73684		51.8	0.00395	0.11985	0.29732
52	0.06612	0.33031	0.73712		52	0.00382	0.12006	0.2979
52.2	0.06572	0.33013	0.73739		52.2	0.00357	0.12047	0.29825
52.4	0.06508	0.3304	0.73827		52.4	0.00385	0.1209	0.29875
52.6	0.06467	0.33018	0.73937		52.6	0.00405	0.12133	0.29926
52.8	0.06495	0.33018	0.74047		52.8	0.00359	0.12094	0.29963
53	0.0657	0.33058	0.74202		53	0.00399	0.12113	0.30082
53.2	0.06586	0.3304	0.74305		53.2	0.00366	0.12136	0.30117
53.4	0.06604	0.33067	0.74352		53.4	0.00366	0.1218	0.30148
53.6	0.066	0.33076	0.74448		53.6	0.00346	0.12198	0.30173
53.8	0.06583	0.33119	0.7458		53.8	0.00305	0.12157	0.30188
54	0.06594	0.33167	0.74658		54	0.00294	0.12136	0.30266
54.2	0.06598	0.33283	0.74789		54.2	0.00292	0.12146	0.30309
54.4	0.06556	0.33297	0.74903		54.4	0.00288	0.12192	0.30377
54.6	0.06581	0.33289	0.74993		54.6	0.00294	0.12201	0.30422
54.8	0.06579	0.33341	0.75108		54.8	0.00267	0.12182	0.30489
55	0.06531	0.3338	0.75265		55	0.00314	0.12234	0.30616
55.2	0.06507	0.33384	0.75354		55.2	0.00317	0.1224	0.30675
55.4	0.06516	0.33411	0.75392		55.4	0.00329	0.12243	0.30778
55.6	0.06493	0.33426	0.75496		55.6	0.00353	0.12267	0.30829
55.8	0.06455	0.33429	0.75581		55.8	0.00386	0.12244	0.30932
56	0.06494	0.33405	0.75651		56	0.00378	0.12237	0.30999
56.2	0.06488	0.33429	0.75762		56.2	0.00439	0.12256	0.31111
56.4	0.0651	0.33481	0.75915		56.4	0.0047	0.12206	0.31206
56.6	0.0655	0.33473	0.76012		56.6	0.00466	0.12233	0.31269
56.8	0.06598	0.33485	0.76124		56.8	0.00422	0.12212	0.31356
57	0.06605	0.33479	0.76278		57	0.00492	0.12252	0.31468
57.2	0.06611	0.33458	0.76334		57.2	0.00487	0.12281	0.31516
57.4	0.06635	0.33423	0.7638		57.4	0.00498	0.12308	0.31574
57.6	0.06688	0.33496	0.76533		57.6	0.00478	0.12276	0.31617
57.8	0.06711	0.33491	0.76639		57.8	0.00462	0.12301	0.31686
58	0.06745	0.33494	0.76748		58	0.00498	0.12338	0.31766
58.2	0.06756	0.33561	0.76893		58.2	0.00491	0.12386	0.31808
58.4	0.06669	0.33521	0.77		58.4	0.00487	0.12443	0.31865
58.6	0.06677	0.33507	0.77035		58.6	0.0047	0.1241	0.31866
58.8	0.06663	0.33612	0.77157		58.8	0.0045	0.12427	0.31872
59	0.06686	0.33628	0.77269		59	0.0047	0.12476	0.31918
59.2	0.06684	0.3367	0.77342		59.2	0.00429	0.12416	0.31945
59.4	0.06722	0.3367	0.77438		59.4	0.00403	0.12403	0.31971
59.6	0.06719	0.33685	0.7758		59.6	0.00423	0.12442	0.32021
59.8	0.06666	0.33664	0.77661		59.8	0.00466	0.1248	0.32065
60	0.0673	0.3369	0.77754		60	0.00467	0.12502	0.32078
60.2	0.06708	0.33732	0.77885		60.2	0.005	0.1252	0.32126
60.4	0.06734	0.33753	0.78033		60.4	0.00475	0.12504	0.32144
60.6	0.06762	0.33709	0.78064		60.6	0.00442	0.12511	0.32168
60.8	0.06748	0.33713	0.78182		60.8	0.00413	0.12489	0.32222
61	0.06718	0.33683	0.78243		61	0.0043	0.12489	0.32312
61.2	0.06716	0.33715	0.78254		61.2	0.00403	0.12525	0.32394
61.4	0.06733	0.33714	0.78293		61.4	0.00372	0.12548	0.32492
61.6	0.06787	0.3378	0.78403		61.6	0.00377	0.12572	0.32628
61.8	0.0683	0.33759	0.78453		61.8	0.00351	0.12592	0.32755
62	0.06811	0.33781	0.78529		62	0.00313	0.12548	0.3286
62.2	0.06804	0.33838	0.7862		62.2	0.00261	0.1255	0.32966
62.4	0.06735	0.33775	0.78655		62.4	0.00228	0.12532	0.33059
62.6	0.06829	0.33804	0.78693		62.6	0.00239	0.12469	0.33122
62.8	0.06907	0.33882	0.78782		62.8	0.00236	0.1249	0.33227
63	0.06884	0.33855	0.78851		63	0.00239	0.12511	0.33337
63.2	0.06882	0.33892	0.7891		63.2	0.00245	0.12508	0.33469
63.4	0.06891	0.33922	0.7903		63.4	0.00269	0.12496	0.33516
63.6	0.06826	0.33945	0.79116		63.6	0.00339	0.12584	0.33611
63.8	0.06799	0.33956	0.79145		63.8	0.00383	0.12605	0.3364
64	0.06868	0.34028	0.79268		64	0.00414	0.126	0.33668
64.2	0.06865	0.34066	0.79401		64.2	0.00398	0.12591	0.337
64.4	0.0685	0.34076	0.79497		64.4	0.00425	0.12606	0.33759
64.6	0.06788	0.34061	0.79536		64.6	0.00456	0.12633	0.33782
64.8	0.06729	0.34106	0.79666		64.8	0.00454	0.12618	0.33793
65	0.0666	0.34084	0.79662		65	0.00472	0.12622	0.33832
65.2	0.06624	0.34112	0.79747		65.2	0.00478	0.12645	0.33817
65.4	0.06623	0.34097	0.79838		65.4	0.00453	0.12622	0.33816
65.6	0.0666	0.34113	0.79991		65.6	0.0047	0.12624	0.33869
65.8	0.067	0.34112	0.80082		65.8	0.004	0.12594	0.33883
66	0.06675	0.34115	0.80251		66	0.00398	0.12604	0.33929
66.2	0.06715	0.34122	0.80381		66.2	0.00454	0.12666	0.33987
66.4	0.06739	0.34078	0.80413		66.4	0.0048	0.12644	0.34022
66.6	0.06863	0.34129	0.805		66.6	0.00528	0.12636	0.34082
66.8	0.06912	0.34155	0.80617		66.8	0.00556	0.1271	0.34159
67	0.06913	0.34119	0.80675		67	0.00571	0.12729	0.3422
67.2	0.06952	0.34165	0.80754		67.2	0.00591	0.12756	0.34325
67.4	0.06968	0.34218	0.80863		67.4	0.006	0.12758	0.34341
67.6	0.06995	0.34261	0.80917		67.6	0.0065	0.12849	0.34462
67.8	0.07042	0.34294	0.80944		67.8	0.00673	0.12861	0.34508
68	0.07107	0.3434	0.81108		68	0.00672	0.12921	0.34623
68.2	0.07079	0.34415	0.81218		68.2	0.00672	0.12934	0.34724
68.4	0.07055	0.34439	0.81282		68.4	0.00682	0.12894	0.34827
68.6	0.07049	0.34471	0.81336		68.6	0.00656	0.12941	0.34853
68.8	0.07047	0.34467	0.81407		68.8	0.0063	0.12896	0.34924
69	0.06989	0.34393	0.8141		69	0.00618	0.12872	0.34987
69.2	0.0699	0.34443	0.81555		69.2	0.00578	0.12852	0.34994
69.4	0.06956	0.34482	0.81666		69.4	0.00555	0.12848	0.35079
69.6	0.06984	0.3453	0.8177		69.6	0.00583	0.12871	0.35194
69.8	0.07017	0.34596	0.81849		69.8	0.00548	0.12836	0.35251
70	0.06983	0.34597	0.81991		70	0.00597	0.12807	0.35333
70.2	0.06989	0.34612	0.82052		70.2	0.00598	0.12778	0.35377
70.4	0.07039	0.34572	0.82072		70.4	0.00578	0.12757	0.35434
70.6	0.07055	0.3461	0.82177		70.6	0.00592	0.12743	0.35461
70.8	0.07023	0.34588	0.82231		70.8	0.00575	0.12734	0.35493
71	0.07076	0.34555	0.82271		71	0.00603	0.12743	0.35514
71.2	0.07068	0.34578	0.82346		71.2	0.00655	0.12808	0.35587
71.4	0.07092	0.3461	0.8248		71.4	0.00679	0.12877	0.35647
71.6	0.07103	0.3461	0.82535		71.6	0.00737	0.1293	0.35718
71.8	0.071	0.34592	0.82608		71.8	0.00725	0.12942	0.35763
72	0.07077	0.34576	0.82728		72	0.00709	0.12963	0.35825
72.2	0.07045	0.34578	0.82803		72.2	0.00758	0.12982	0.35888
72.4	0.07023	0.34526	0.82802		72.4	0.00725	0.13008	0.35948
72.6	0.06987	0.34553	0.82907		72.6	0.00765	0.13074	0.35991
72.8	0.06968	0.34502	0.82968		72.8	0.00763	0.13063	0.36079
73	0.06966	0.345	0.83043		73	0.00749	0.13052	0.36109
73.2	0.06992	0.34587	0.83212		73.2	0.0074	0.13069	0.36167
73.4	0.06938	0.34589	0.83302		73.4	0.00732	0.13084	0.36246
73.6	0.0694	0.34582	0.83361		73.6	0.00692	0.13085	0.36299
73.8	0.06923	0.3462	0.83446		73.8	0.00669	0.13062	0.36339
74	0.06909	0.34594	0.83555		74	0.00642	0.13048	0.36399
74.2	0.06947	0.34643	0.83635		74.2	0.00636	0.13046	0.36458
74.4	0.06975	0.34682	0.83705		74.4	0.00623	0.13019	0.36492
74.6	0.06937	0.34772	0.83869		74.6	0.00606	0.13022	0.36546
74.8	0.06971	0.34786	0.83942		74.8	0.00584	0.13003	0.36632
75	0.07078	0.34851	0.84055		75	0.00639	0.13035	0.36687
75.2	0.07054	0.34909	0.84181		75.2	0.00612	0.13079	0.36743
75.4	0.07075	0.34957	0.84325		75.4	0.00535	0.13036	0.36748
75.6	0.07069	0.34961	0.84356		75.6	0.00475	0.12992	0.36775
75.8	0.07081	0.34984	0.84461		75.8	0.00467	0.12964	0.36818
76	0.07058	0.3495	0.84506		76	0.00467	0.12939	0.36854
76.2	0.07062	0.34996	0.84555		76.2	0.00511	0.12935	0.36935
76.4	0.07085	0.35041	0.84619		76.4	0.00508	0.12918	0.37008
76.6	0.07115	0.3509	0.84775		76.6	0.0053	0.1292	0.37078
76.8	0.07141	0.35042	0.84827		76.8	0.00471	0.1292	0.37135
77	0.07176	0.35036	0.84934		77	0.00522	0.12928	0.37212
77.2	0.07108	0.35002	0.8503		77.2	0.00552	0.12957	0.37313
77.4	0.07064	0.34946	0.85067		77.4	0.00571	0.13022	0.37405
77.6	0.0707	0.34983	0.85133		77.6	0.00618	0.13081	0.37464
77.8	0.07082	0.35001	0.85258		77.8	0.00657	0.13106	0.37526
78	0.07099	0.3499	0.8535		78	0.0073	0.13181	0.37631
78.2	0.07154	0.3503	0.85431		78.2	0.00801	0.13248	0.37713
78.4	0.07124	0.35033	0.85558		78.4	0.00809	0.13274	0.3776
78.6	0.07081	0.35058	0.85645		78.6	0.00814	0.13345	0.37831
78.8	0.07093	0.35066	0.85674		78.8	0.00819	0.13371	0.37865
79	0.07133	0.35154	0.85772		79	0.00867	0.13417	0.37868
79.2	0.07098	0.35161	0.85871		79.2	0.00802	0.13468	0.37866
79.4	0.0709	0.35186	0.85941		79.4	0.00736	0.13416	0.37869
79.6	0.07082	0.35181	0.85931		79.6	0.00738	0.1344	0.37925
79.8	0.07116	0.35225	0.86015		79.8	0.00743	0.13414	0.37895
80	0.07077	0.35223	0.86021		80	0.00726	0.13416	0.37895
80.2	0.07103	0.35285	0.86063		80.2	0.00698	0.13381	0.37915
80.4	0.07079	0.35297	0.8614		80.4	0.00648	0.13362	0.37931
80.6	0.07041	0.35255	0.86225		80.6	0.00608	0.13335	0.3798
80.8	0.07037	0.35202	0.86253		80.8	0.00584	0.13303	0.38039
81	0.07028	0.3521	0.86363		81	0.00615	0.1332	0.3811
81.2	0.06998	0.35216	0.86434		81.2	0.00613	0.13335	0.38188
81.4	0.07001	0.35208	0.86432		81.4	0.00583	0.13307	0.38211
81.6	0.06987	0.35239	0.86498		81.6	0.00589	0.13303	0.38241
81.8	0.07006	0.35216	0.86645		81.8	0.0063	0.1332	0.38359
82	0.07086	0.35252	0.86704		82	0.007	0.13369	0.38467
82.2	0.07128	0.353	0.86827		82.2	0.00718	0.13376	0.3854
82.4	0.07131	0.35327	0.8695		82.4	0.00732	0.13362	0.3862
82.6	0.07125	0.3535	0.86961		82.6	0.00761	0.13374	0.38729
82.8	0.07181	0.3541	0.87041		82.8	0.00797	0.13416	0.38829
83	0.07201	0.35488	0.87177		83	0.00831	0.13448	0.38936
83.2	0.07218	0.35516	0.87267		83.2	0.00779	0.13483	0.39031
83.4	0.07232	0.35583	0.87353		83.4	0.00768	0.13469	0.39071
83.6	0.07285	0.35594	0.87358		83.6	0.008	0.13502	0.39129
83.8	0.07276	0.35596	0.87458		83.8	0.00783	0.13514	0.39158
84	0.07275	0.35569	0.87509		84	0.00779	0.13542	0.39184
84.2	0.07261	0.35533	0.876		84.2	0.00725	0.13504	0.39224
84.4	0.07193	0.35492	0.87716		84.4	0.00677	0.13497	0.39248
84.6	0.0718	0.3543	0.87795		84.6	0.00645	0.1352	0.39346
84.8	0.07169	0.35397	0.87849		84.8	0.00616	0.13515	0.39376
85	0.07183	0.35385	0.87951		85	0.00619	0.13516	0.39451
85.2	0.0717	0.35382	0.87972		85.2	0.00588	0.13519	0.39472
85.4	0.07165	0.35369	0.87987		85.4	0.00544	0.1345	0.39447
85.6	0.07182	0.35417	0.88144		85.6	0.00548	0.13501	0.39505
85.8	0.07244	0.35453	0.88294		85.8	0.0059	0.13555	0.3956
86	0.07305	0.35485	0.88339		86	0.00559	0.13539	0.39544
86.2	0.07327	0.35522	0.88434		86.2	0.00545	0.13543	0.3957
86.4	0.07328	0.35542	0.88482		86.4	0.00555	0.13557	0.39604
86.6	0.07332	0.35514	0.88497		86.6	0.00617	0.13581	0.39668
86.8	0.07314	0.35604	0.88578		86.8	0.00642	0.1363	0.39686
87	0.07296	0.35645	0.88698		87	0.00678	0.13645	0.3973
87.2	0.07292	0.35703	0.88798		87.2	0.0072	0.13644	0.39757
87.4	0.07237	0.35685	0.88847		87.4	0.00731	0.13653	0.39759
87.6	0.07203	0.35677	0.88878		87.6	0.00751	0.13651	0.39798
87.8	0.07172	0.35678	0.88974		87.8	0.00736	0.13643	0.39821
88	0.07178	0.35681	0.89013		88	0.00728	0.13633	0.39837
88.2	0.07121	0.35662	0.89054		88.2	0.00706	0.13595	0.39906
88.4	0.07103	0.35705	0.89118		88.4	0.00727	0.13617	0.40008
88.6	0.07053	0.35736	0.89126		88.6	0.0076	0.13595	0.40117
88.8	0.07023	0.35753	0.89172		88.8	0.00819	0.13564	0.40226
89	0.07016	0.35742	0.89235		89	0.00813	0.13549	0.4034
89.2	0.07008	0.3579	0.89287		89.2	0.00759	0.13534	0.4041
89.4	0.07052	0.35813	0.89397		89.4	0.00759	0.13501	0.40513
89.6	0.07046	0.35847	0.89508		89.6	0.00743	0.13546	0.40644
89.8	0.07065	0.3583	0.89598		89.8	0.0073	0.13581	0.4071
90	0.07138	0.35842	0.89647		90	0.00689	0.13555	0.40762
90.2	0.0718	0.35832	0.89734		90.2	0.00696	0.13558	0.40813
90.4	0.07156	0.35817	0.8983		90.4	0.00721	0.13551	0.40852
90.6	0.07169	0.35799	0.8987		90.6	0.00745	0.1358	0.4092
90.8	0.07113	0.35837	0.89961		90.8	0.00747	0.1361	0.40964
91	0.07121	0.35845	0.90103		91	0.00766	0.13638	0.41015
91.2	0.07094	0.3587	0.90169		91.2	0.00739	0.1367	0.41019
91.4	0.0714	0.35857	0.90177		91.4	0.0069	0.13718	0.41014
91.6	0.07196	0.35902	0.9025		91.6	0.00652	0.13708	0.41021
91.8	0.07272	0.35938	0.9028		91.8	0.00628	0.13757	0.41026
92	0.07321	0.35977	0.90327		92	0.00639	0.13796	0.41037
92.2	0.07295	0.36037	0.90382		92.2	0.00649	0.13828	0.41084
92.4	0.0729	0.36055	0.90452		92.4	0.00679	0.1393	0.41125
92.6	0.07286	0.36076	0.90467		92.6	0.00726	0.13961	0.41176
92.8	0.07273	0.36071	0.9058		92.8	0.00702	0.13981	0.41225
93	0.073	0.36031	0.90641		93	0.00665	0.13981	0.41258
93.2	0.07328	0.3606	0.90723		93.2	0.00664	0.13948	0.41334
93.4	0.07322	0.36077	0.90848		93.4	0.00673	0.13947	0.41391
93.6	0.0725	0.36068	0.9092		93.6	0.00651	0.1395	0.41447
93.8	0.07276	0.36019	0.90991		93.8	0.00639	0.13941	0.41491
94	0.07324	0.36012	0.91091		94	0.00652	0.13903	0.41568
94.2	0.07264	0.35952	0.91136		94.2	0.00638	0.13875	0.41603
94.4	0.07232	0.3595	0.91213		94.4	0.00666	0.13867	0.41691
94.6	0.07182	0.35976	0.91263		94.6	0.00663	0.13874	0.41805
94.8	0.07137	0.35993	0.91382		94.8	0.00689	0.13873	0.41895
95	0.07167	0.36045	0.91462		95	0.00688	0.13838	0.41926
95.2	0.07183	0.3606	0.91498		95.2	0.00722	0.13783	0.41974
95.4	0.07215	0.361	0.91593		95.4	0.00768	0.13786	0.4204
95.6	0.07209	0.36074	0.91716		95.6	0.00786	0.13771	0.42069
95.8	0.07214	0.36092	0.9175		95.8	0.00796	0.13778	0.42097
96	0.07226	0.36137	0.91899		96	0.00823	0.13786	0.42157
96.2	0.07205	0.3616	0.91949		96.2	0.00835	0.1379	0.42242
96.4	0.07237	0.36107	0.92004		96.4	0.0082	0.13815	0.42278
96.6	0.07314	0.36229	0.92082		96.6	0.00836	0.13797	0.42348
96.8	0.07287	0.36276	0.92161		96.8	0.0076	0.1371	0.42338
97	0.07327	0.36304	0.92179		97	0.00805	0.13731	0.42385
97.2	0.07337	0.3638	0.92223		97.2	0.00793	0.1371	0.42433
97.4	0.07315	0.3641	0.92302		97.4	0.00791	0.13731	0.42469
97.6	0.0735	0.36409	0.92324		97.6	0.0079	0.13735	0.42509
97.8	0.07416	0.36391	0.92356		97.8	0.00791	0.13767	0.42562
98	0.07425	0.3642	0.92446		98	0.00811	0.13818	0.42597
98.2	0.07406	0.3643	0.92453		98.2	0.0084	0.13899	0.42646
98.4	0.07387	0.36427	0.92526		98.4	0.00893	0.13953	0.42742
98.6	0.07277	0.36438	0.92583		98.6	0.00901	0.1398	0.42779
98.8	0.07259	0.36429	0.92681		98.8	0.00936	0.14014	0.42813
99	0.07333	0.36404	0.92711		99	0.00927	0.1405	0.42839
99.2	0.0728	0.36364	0.92823		99.2	0.00956	0.14096	0.42886
99.4	0.07195	0.36349	0.92898		99.4	0.00952	0.14164	0.42931
99.6	0.07172	0.36278	0.92965		99.6	0.00976	0.14184	0.42972
99.8	0.07157	0.36285	0.92999		99.8	0.00965	0.14204	0.43033
100	0.07174	0.36323	0.93147		100	0.01004	0.14237	0.43092
100.2	0.07183	0.36317	0.93156		100.2	0.0097	0.14221	0.43105
100.4	0.07186	0.3636	0.93239		100.4	0.00906	0.14226	0.43159
100.6	0.07278	0.3651	0.93312		100.6	0.00894	0.14176	0.43226
100.8	0.07266	0.36562	0.93374		100.8	0.00848	0.14161	0.43217
101	0.07301	0.36584	0.93423		101	0.00869	0.14183	0.43299
101.2	0.07305	0.36604	0.93485		101.2	0.00818	0.14148	0.43375
101.4	0.07339	0.36649	0.9363		101.4	0.00787	0.14123	0.43406
101.6	0.07413	0.36627	0.93681		101.6	0.00766	0.14108	0.43445
101.8	0.07432	0.36627	0.93737		101.8	0.00745	0.14131	0.43495
102	0.07446	0.36654	0.93867		102	0.00774	0.14123	0.43543
102.2	0.07424	0.36589	0.93895		102.2	0.00783	0.14151	0.43639
102.4	0.07408	0.365	0.93937		102.4	0.00763	0.14133	0.43704
102.6	0.07344	0.36489	0.94039		102.6	0.00781	0.1414	0.43728
102.8	0.0741	0.36453	0.94161		102.8	0.00773	0.14128	0.43789
103	0.07403	0.36422	0.94206		103	0.00764	0.14134	0.43822
103.2	0.07313	0.36431	0.94269		103.2	0.00772	0.14139	0.43847
103.4	0.07238	0.3643	0.94338		103.4	0.00772	0.14121	0.43885
103.6	0.07239	0.36426	0.94409		103.6	0.00826	0.14174	0.4391
103.8	0.07259	0.36463	0.94524		103.8	0.00859	0.14271	0.43979
104	0.07245	0.36476	0.94591		104	0.00894	0.14311	0.44003
104.2	0.0727	0.36492	0.9468		104.2	0.00867	0.14303	0.43998
104.4	0.07273	0.36547	0.94706		104.4	0.00835	0.14335	0.44017
104.6	0.07342	0.36639	0.94791		104.6	0.00831	0.14394	0.44051
104.8	0.07286	0.36669	0.94811		104.8	0.00772	0.14472	0.44043
105	0.07298	0.36692	0.94809		105	0.00789	0.14477	0.44103
105.2	0.07318	0.36785	0.94907		105.2	0.00749	0.14493	0.4414
105.4	0.07366	0.36877	0.95039		105.4	0.00758	0.14522	0.44165
105.6	0.07402	0.36873	0.94975		105.6	0.00716	0.14539	0.44201
105.8	0.07461	0.36916	0.9503		105.8	0.00725	0.1457	0.44264
106	0.07507	0.36975	0.95115		106	0.00709	0.1451	0.44305
106.2	0.07526	0.36945	0.95147		106.2	0.00678	0.14488	0.44351
106.4	0.07586	0.36975	0.95194		106.4	0.0069	0.14453	0.44417
106.6	0.07566	0.37025	0.95293		106.6	0.00691	0.14366	0.44471
106.8	0.07603	0.37037	0.95375		106.8	0.00691	0.14286	0.44542
107	0.07591	0.3707	0.95406		107	0.00648	0.14203	0.44573
107.2	0.07578	0.37049	0.95479		107.2	0.00619	0.14154	0.44647
107.4	0.07529	0.37022	0.95614		107.4	0.00616	0.14129	0.44718
107.6	0.07588	0.37038	0.95622		107.6	0.00695	0.14183	0.44827
107.8	0.07593	0.37029	0.95702		107.8	0.00733	0.14191	0.4493
108	0.07541	0.36938	0.95694		108	0.00727	0.14117	0.44968
108.2	0.07541	0.36925	0.95744		108.2	0.00733	0.14119	0.45025
108.4	0.07488	0.36917	0.95734		108.4	0.00776	0.14155	0.4509
108.6	0.07476	0.36964	0.95849		108.6	0.00811	0.14189	0.45164
108.8	0.07444	0.36949	0.95802		108.8	0.00825	0.14194	0.45174
109	0.0745	0.36989	0.95826		109	0.00883	0.14197	0.45242
109.2	0.07429	0.37021	0.95947		109.2	0.0085	0.14217	0.45278
109.4	0.07434	0.37015	0.95957		109.4	0.00876	0.14239	0.45312
109.6	0.07434	0.36999	0.95925		109.6	0.00849	0.14284	0.45314
109.8	0.07432	0.36997	0.96054		109.8	0.00863	0.14303	0.45363
110	0.07452	0.37029	0.96152		110	0.00816	0.14281	0.45334
110.2	0.07463	0.37032	0.96222		110.2	0.00839	0.14342	0.45379
110.4	0.07507	0.37094	0.96346		110.4	0.0082	0.1436	0.45409
110.6	0.07494	0.37151	0.96489		110.6	0.00791	0.14374	0.45413
110.8	0.07523	0.37159	0.96546		110.8	0.00808	0.1444	0.45428
111	0.07519	0.37187	0.96652		111	0.00768	0.1448	0.45461
111.2	0.07536	0.37174	0.9678		111.2	0.00785	0.14512	0.45486
111.4	0.07517	0.37179	0.96806		111.4	0.00796	0.14564	0.45495
111.6	0.07549	0.37201	0.96818		111.6	0.0086	0.14619	0.45542
111.8	0.07453	0.37151	0.96898		111.8	0.00875	0.14622	0.45572
112	0.07403	0.37108	0.96935		112	0.00859	0.14618	0.45596
112.2	0.07445	0.37157	0.97007		112.2	0.00897	0.14661	0.45655
112.4	0.07443	0.37224	0.97104		112.4	0.00949	0.1471	0.45709
112.6	0.07463	0.3724	0.97151		112.6	0.00923	0.14708	0.45767
112.8	0.07469	0.372	0.97101		112.8	0.00911	0.14691	0.45835
113	0.07468	0.37175	0.97173		113	0.00916	0.147	0.45903
113.2	0.0749	0.37158	0.97225		113.2	0.00895	0.14661	0.45947
113.4	0.0751	0.37121	0.97187		113.4	0.00913	0.14619	0.45998
113.6	0.07543	0.3712	0.97231		113.6	0.00902	0.14598	0.4607
113.8	0.07562	0.37122	0.97343		113.8	0.00891	0.14569	0.46141
114	0.07638	0.37164	0.97398		114	0.0087	0.14533	0.46184
114.2	0.07679	0.37164	0.97455		114.2	0.00851	0.14504	0.46244
114.4	0.07731	0.37221	0.97596		114.4	0.00814	0.14468	0.46265
114.6	0.0775	0.37239	0.97626		114.6	0.00797	0.14445	0.46305
114.8	0.07822	0.37279	0.97687		114.8	0.00813	0.14448	0.46423
115	0.07864	0.37308	0.97795		115	0.00781	0.14432	0.46513
115.2	0.07915	0.37303	0.97868		115.2	0.00767	0.14383	0.46524
115.4	0.07889	0.37321	0.97896		115.4	0.00759	0.14394	0.46539
115.6	0.0789	0.37352	0.97972		115.6	0.00744	0.14413	0.46595
115.8	0.07861	0.37357	0.98068		115.8	0.00731	0.14432	0.4666
116	0.07918	0.37402	0.98154		116	0.00735	0.14486	0.46729
116.2	0.0796	0.37477	0.98246		116.2	0.00748	0.14544	0.4682
116.4	0.07921	0.3754	0.98372		116.4	0.00766	0.1465	0.46922
116.6	0.07921	0.37512	0.98413		116.6	0.00754	0.14681	0.46982
116.8	0.07902	0.37469	0.98436		116.8	0.00778	0.1472	0.46989
117	0.07888	0.37458	0.98538		117	0.00791	0.14798	0.47018
117.2	0.07853	0.37493	0.98557		117.2	0.00823	0.14826	0.47059
117.4	0.07815	0.37509	0.98619		117.4	0.00855	0.14861	0.47088
117.6	0.07828	0.37613	0.98699		117.6	0.00861	0.14879	0.47113
117.8	0.07753	0.37632	0.98775		117.8	0.00846	0.14871	0.47102
118	0.07736	0.37665	0.98785		118	0.00833	0.14827	0.47089
118.2	0.07708	0.37685	0.98824		118.2	0.00833	0.14845	0.47066
118.4	0.07645	0.3772	0.98885		118.4	0.00871	0.14855	0.47092
118.6	0.07644	0.3776	0.98878		118.6	0.00909	0.14816	0.47124
118.8	0.07637	0.37779	0.98922		118.8	0.00954	0.1483	0.47189
119	0.07616	0.37706	0.98963		119	0.00973	0.14828	0.4718
119.2	0.0756	0.37734	0.99048		119.2	0.01002	0.14771	0.47173
119.4	0.07562	0.37713	0.99071		119.4	0.01012	0.14762	0.47174
119.6	0.07551	0.37737	0.99144		119.6	0.01063	0.14766	0.4724
119.8	0.07594	0.37739	0.99193		119.8	0.01102	0.14743	0.47302
120	0.07613	0.37759	0.99247		120	0.01127	0.14781	0.47376
120.2	0.07611	0.37787	0.99329		120.2	0.01087	0.14764	0.47445
120.4	0.07615	0.37779	0.99426		120.4	0.01068	0.14775	0.4752
120.6	0.07712	0.3776	0.9941		120.6	0.01039	0.14759	0.47558
120.8	0.07706	0.3776	0.99457		120.8	0.01006	0.14735	0.47584
121	0.07697	0.3778	0.99531		121	0.00976	0.14747	0.47668
121.2	0.07705	0.3784	0.9957		121.2	0.00939	0.14752	0.4773
121.4	0.07743	0.37895	0.99606		121.4	0.00894	0.14769	0.47806
121.6	0.0775	0.37932	0.99645		121.6	0.00856	0.14767	0.47873
121.8	0.07733	0.37911	0.99707		121.8	0.00814	0.14779	0.47968
122	0.07739	0.37977	0.99751		122	0.00831	0.14799	0.48021
122.2	0.07686	0.37985	0.99771		122.2	0.00856	0.14849	0.48086
122.4	0.07619	0.37978	0.99774		122.4	0.00888	0.14845	0.48142
122.6	0.07627	0.38016	0.99768		122.6	0.00928	0.14836	0.48211
122.8	0.07572	0.37984	0.99843		122.8	0.00935	0.1484	0.48214
123	0.07522	0.37971	0.9994		123	0.0097	0.14866	0.48235
123.2	0.07516	0.38016	1.00053		123.2	0.01029	0.14868	0.48265
123.4	0.07562	0.37997	1.00151		123.4	0.01057	0.14941	0.48301
123.6	0.07518	0.38016	1.00263		123.6	0.01053	0.14989	0.48319
123.8	0.07547	0.38006	1.00299		123.8	0.00993	0.14987	0.48353
124	0.0757	0.38022	1.00424		124	0.00966	0.15046	0.48378
124.2	0.0759	0.38006	1.00539		124.2	0.00961	0.15042	0.48384
124.4	0.07632	0.38015	1.00612		124.4	0.00948	0.15064	0.48384
124.6	0.07721	0.37998	1.00596		124.6	0.00923	0.15048	0.48403
124.8	0.07665	0.37998	1.00663		124.8	0.00916	0.1506	0.48418
125	0.07692	0.38003	1.00704		125	0.00859	0.1506	0.48444
125.2	0.07764	0.3807	1.00732		125.2	0.00861	0.1508	0.48504
125.4	0.07774	0.38092	1.00758		125.4	0.00851	0.15117	0.48536
125.6	0.07776	0.38098	1.0082		125.6	0.00882	0.15123	0.48601
125.8	0.07791	0.38173	1.0082		125.8	0.00878	0.15113	0.48657
126	0.07812	0.38273	1.00869		126	0.0094	0.15103	0.48689
126.2	0.07788	0.38284	1.00846		126.2	0.00967	0.15122	0.48733
126.4	0.07778	0.38313	1.00843		126.4	0.01019	0.15111	0.48827
126.6	0.07776	0.38336	1.00914		126.6	0.01066	0.15115	0.48895
126.8	0.07771	0.38353	1.01036		126.8	0.01113	0.15112	0.48947
127	0.07769	0.38363	1.01085		127	0.01149	0.15099	0.48993
127.2	0.07784	0.38379	1.0116		127.2	0.01196	0.15089	0.49068
127.4	0.07783	0.38376	1.01233		127.4	0.01165	0.15051	0.49127
127.6	0.07765	0.38379	1.01297		127.6	0.01154	0.15026	0.49162
127.8	0.07811	0.3837	1.01362		127.8	0.0115	0.14958	0.49243
128	0.07832	0.38393	1.01482		128	0.01161	0.14931	0.49278
128.2	0.07848	0.38355	1.01587		128.2	0.01166	0.14868	0.49341
128.4	0.07834	0.38377	1.01641		128.4	0.01131	0.14804	0.49409
128.6	0.07847	0.38342	1.01666		128.6	0.01093	0.14701	0.49423
128.8	0.07796	0.38343	1.01766		128.8	0.01054	0.14714	0.49436
129	0.07828	0.38353	1.01792		129	0.00975	0.14681	0.49441
129.2	0.07798	0.3836	1.0186		129.2	0.00978	0.14694	0.49437
129.4	0.07686	0.38359	1.019		129.4	0.00955	0.14776	0.49447
129.6	0.07728	0.38371	1.01951		129.6	0.00939	0.14798	0.49456
129.8	0.07754	0.38445	1.02011		129.8	0.00897	0.14879	0.49487
130	0.07741	0.38458	1.02096		130	0.00916	0.15007	0.49517
130.2	0.07665	0.3837	1.02076		130.2	0.00952	0.15128	0.49541
130.4	0.0771	0.38341	1.02137		130.4	0.00979	0.15236	0.49611
130.6	0.07663	0.38303	1.02185		130.6	0.00982	0.15324	0.49609
130.8	0.07619	0.38313	1.02258		130.8	0.00966	0.1538	0.49633
131	0.07592	0.38323	1.02246		131	0.00993	0.15404	0.49637
131.2	0.07592	0.38362	1.02293		131.2	0.01048	0.155	0.49702
131.4	0.07629	0.38394	1.02371		131.4	0.01065	0.15533	0.49736
131.6	0.07654	0.38444	1.02453		131.6	0.01099	0.15577	0.49799
131.8	0.07688	0.38504	1.02527		131.8	0.01105	0.1557	0.49856
132	0.07719	0.3859	1.02607		132	0.01112	0.15555	0.49922
132.2	0.07766	0.38596	1.02701		132.2	0.01088	0.15524	0.50028
132.4	0.07784	0.3863	1.02743		132.4	0.01089	0.15469	0.50083
132.6	0.0788	0.38658	1.02814		132.6	0.01115	0.15422	0.50093
132.8	0.07894	0.38633	1.02861		132.8	0.01137	0.15442	0.50163
133	0.07925	0.38603	1.02875		133	0.01142	0.15375	0.5024
133.2	0.07874	0.38599	1.02965		133.2	0.01166	0.15355	0.50302
133.4	0.07898	0.38651	1.03013		133.4	0.01193	0.15331	0.50396
133.6	0.07971	0.38636	1.03029		133.6	0.01173	0.15263	0.50438
133.8	0.07984	0.38644	1.03094		133.8	0.01134	0.15233	0.50504
134	0.07926	0.38585	1.03107		134	0.01158	0.15223	0.50559
134.2	0.07897	0.38512	1.03116		134.2	0.01153	0.15205	0.50604
134.4	0.0793	0.38516	1.0313		134.4	0.01146	0.15207	0.50671
134.6	0.07823	0.38522	1.03166		134.6	0.01126	0.15204	0.50688
134.8	0.07764	0.38547	1.0325		134.8	0.01137	0.15225	0.50758
135	0.0774	0.38586	1.03252		135	0.01191	0.15227	0.50799
135.2	0.07722	0.38603	1.03318		135.2	0.01188	0.15258	0.50797
135.4	0.07694	0.38671	1.03392		135.4	0.01186	0.15282	0.50803
135.6	0.07684	0.38748	1.03447		135.6	0.01195	0.15288	0.50808
135.8	0.07649	0.3878	1.03506		135.8	0.01139	0.15267	0.50765
136	0.07635	0.38813	1.03607		136	0.01111	0.15292	0.50768
136.2	0.07696	0.38807	1.03683		136.2	0.01054	0.15306	0.50773
136.4	0.0776	0.3882	1.03741		136.4	0.0107	0.15292	0.50756
136.6	0.07818	0.38813	1.03835		136.6	0.01101	0.15288	0.50729
136.8	0.07811	0.38755	1.03857		136.8	0.01124	0.15338	0.50765
137	0.07843	0.38782	1.03958		137	0.01084	0.15345	0.50787
137.2	0.07844	0.38817	1.04066		137.2	0.0106	0.15353	0.50769
137.4	0.07882	0.38845	1.04157		137.4	0.01071	0.15367	0.50755
137.6	0.0788	0.38803	1.04181		137.6	0.01056	0.15361	0.50761
137.8	0.07942	0.38789	1.04268		137.8	0.00993	0.15332	0.50781
138	0.07944	0.38737	1.04286		138	0.01042	0.15401	0.50856
138.2	0.07963	0.38748	1.04267		138.2	0.01023	0.15417	0.50915
138.4	0.07988	0.38824	1.04273		138.4	0.01053	0.15469	0.51015
138.6	0.07968	0.38868	1.04355		138.6	0.01073	0.15485	0.51066
138.8	0.07968	0.38863	1.04366		138.8	0.01068	0.15459	0.51173
139	0.07941	0.38891	1.04396		139	0.01098	0.15462	0.51225
139.2	0.07944	0.38905	1.0445		139.2	0.01081	0.15429	0.51263
139.4	0.07918	0.38933	1.04495		139.4	0.01116	0.15428	0.51347
139.6	0.07887	0.38937	1.04509		139.6	0.01133	0.1533	0.51378
139.8	0.07869	0.38951	1.04584		139.8	0.01111	0.15285	0.51388
140	0.07872	0.38976	1.04626		140	0.01118	0.15224	0.51448
140.2	0.07869	0.38951	1.04602		140.2	0.01108	0.15194	0.51523
140.4	0.07886	0.38962	1.04654		140.4	0.01128	0.15136	0.51577
140.6	0.07891	0.38966	1.04718		140.6	0.01123	0.15132	0.51629
140.8	0.0788	0.3902	1.04728		140.8	0.01136	0.15125	0.51699
141	0.07844	0.39046	1.04827		141	0.01109	0.15115	0.51728
141.2	0.07816	0.39007	1.04914		141.2	0.01092	0.1515	0.51779
141.4	0.0779	0.39	1.0495		141.4	0.01104	0.15208	0.5183
141.6	0.07802	0.39022	1.0498		141.6	0.01126	0.15228	0.51933
141.8	0.07838	0.39042	1.0505		141.8	0.01116	0.15308	0.52006
142	0.07873	0.39053	1.05043		142	0.01155	0.15387	0.5208
142.2	0.07919	0.39138	1.05086		142.2	0.01162	0.15405	0.52118
142.4	0.07939	0.3917	1.05181		142.4	0.01183	0.15496	0.52164
142.6	0.07958	0.39166	1.05277		142.6	0.01236	0.15571	0.52212
142.8	0.0797	0.39107	1.05295		142.8	0.01238	0.15649	0.52247
143	0.07945	0.39112	1.05351		143	0.01242	0.15675	0.52228
143.2	0.07928	0.39093	1.05397		143.2	0.01246	0.157	0.52246
143.4	0.07916	0.39071	1.05461		143.4	0.013	0.15735	0.52232
143.6	0.07915	0.39099	1.05513		143.6	0.01339	0.15738	0.52189
143.8	0.07903	0.39161	1.05575		143.8	0.01295	0.15769	0.52142
144	0.07879	0.39118	1.05581		144	0.01275	0.15776	0.5215
144.2	0.07868	0.39128	1.05617		144.2	0.01266	0.15808	0.52153
144.4	0.07919	0.39154	1.05697		144.4	0.01227	0.15803	0.5215
144.6	0.07917	0.39145	1.05729		144.6	0.01218	0.15811	0.52178
144.8	0.07867	0.39141	1.05757		144.8	0.01228	0.15772	0.52198
145	0.07801	0.39123	1.05851		145	0.01229	0.15801	0.52249
145.2	0.07792	0.39124	1.05922		145.2	0.012	0.1585	0.52324
145.4	0.07761	0.3915	1.05974		145.4	0.01217	0.1583	0.52348
145.6	0.07827	0.39217	1.06112		145.6	0.01235	0.1577	0.52407
145.8	0.07828	0.39251	1.06198		145.8	0.01198	0.15727	0.52439
146	0.07873	0.39268	1.0626		146	0.01202	0.15656	0.52512
146.2	0.07903	0.39351	1.06407		146.2	0.01243	0.15659	0.52616
146.4	0.07932	0.39363	1.06485		146.4	0.01246	0.15701	0.52725
146.6	0.07903	0.39366	1.06498		146.6	0.01271	0.15709	0.52823
146.8	0.07886	0.39357	1.06498		146.8	0.01218	0.15691	0.52869
147	0.07868	0.39409	1.06559		147	0.01207	0.1564	0.52949
147.2	0.07861	0.39371	1.06606		147.2	0.01241	0.1567	0.53034
147.4	0.07906	0.39389	1.06656		147.4	0.01252	0.15677	0.5306
147.6	0.07926	0.39431	1.06681		147.6	0.01254	0.1571	0.5311
147.8	0.07924	0.3942	1.06682		147.8	0.01236	0.15741	0.53173
148	0.08006	0.39376	1.06682		148	0.0122	0.15752	0.53236
148.2	0.08014	0.39404	1.06727		148.2	0.01233	0.15766	0.53289
148.4	0.08011	0.3939	1.06757		148.4	0.01235	0.15807	0.53338
148.6	0.07985	0.39317	1.06752		148.6	0.01258	0.15816	0.53406
148.8	0.07985	0.39351	1.06807		148.8	0.01262	0.15838	0.53418
149	0.07931	0.39417	1.06887		149	0.01318	0.15885	0.53475
149.2	0.079	0.3943	1.06959		149.2	0.01311	0.15922	0.53484
149.4	0.07945	0.39494	1.07075		149.4	0.01289	0.15903	0.53466
149.6	0.08018	0.39534	1.0717		149.6	0.01235	0.15878	0.53461
149.8	0.07948	0.39594	1.07165		149.8	0.01219	0.15919	0.53492
150	0.07941	0.39622	1.07206		150	0.01216	0.15931	0.53523
150.2	0.07962	0.3966	1.07252		150.2	0.01204	0.15966	0.53561
150.4	0.07929	0.39635	1.0725		150.4	0.01197	0.16027	0.53566
150.6	0.07899	0.39618	1.07247		150.6	0.01192	0.16076	0.53604
150.8	0.07991	0.39621	1.07262		150.8	0.0115	0.16115	0.53608
151	0.08034	0.39612	1.07308		151	0.01151	0.16116	0.5364
151.2	0.08069	0.39543	1.07288		151.2	0.01136	0.16137	0.53651
151.4	0.08103	0.39527	1.07362		151.4	0.01135	0.16149	0.5368
151.6	0.081	0.39468	1.07409		151.6	0.01153	0.16174	0.53737
151.8	0.08068	0.39402	1.07459		151.8	0.01176	0.16172	0.53845
152	0.08088	0.39396	1.07502		152	0.01176	0.16143	0.53897
152.2	0.08065	0.39401	1.07644		152.2	0.01214	0.16162	0.53956
152.4	0.08059	0.39404	1.07731		152.4	0.01235	0.16095	0.54003
152.6	0.08034	0.39422	1.07752		152.6	0.01281	0.16068	0.54093
152.8	0.08035	0.39549	1.07907		152.8	0.01337	0.16055	0.54151
153	0.07951	0.39592	1.07975		153	0.01393	0.16058	0.5423
153.2	0.07988	0.3963	1.08016		153.2	0.01344	0.16008	0.5424
153.4	0.08023	0.3968	1.08069		153.4	0.01343	0.15955	0.54283
153.6	0.07975	0.39642	1.08101		153.6	0.01332	0.15909	0.54287
153.8	0.07901	0.39657	1.08114		153.8	0.01333	0.15934	0.54334
154	0.07868	0.39674	1.08178		154	0.01332	0.15912	0.54329
154.2	0.07902	0.3972	1.08253		154.2	0.01316	0.15913	0.54317
154.4	0.07906	0.39717	1.08272		154.4	0.01356	0.15996	0.54332
154.6	0.07983	0.39731	1.08272		154.6	0.01282	0.15989	0.5433
154.8	0.08048	0.39737	1.08317		154.8	0.01206	0.15962	0.54282
155	0.08022	0.39749	1.08335		155	0.01172	0.15918	0.54276
155.2	0.08002	0.39708	1.08331		155.2	0.01157	0.15949	0.5428
155.4	0.08001	0.39727	1.08409		155.4	0.01176	0.15953	0.54307
155.6	0.07967	0.39714	1.0845		155.6	0.01185	0.15943	0.54303
155.8	0.07978	0.39759	1.08526		155.8	0.01168	0.15933	0.5432
156	0.08013	0.39799	1.08595		156	0.0117	0.15959	0.5434
156.2	0.08003	0.39831	1.08684		156.2	0.01193	0.16011	0.54375
156.4	0.08016	0.3987	1.08753		156.4	0.01214	0.16026	0.54405
156.6	0.08062	0.39868	1.08741		156.6	0.01258	0.16084	0.54481
156.8	0.0811	0.399	1.08869		156.8	0.01265	0.16136	0.5452
157	0.08082	0.39889	1.08893		157	0.01284	0.16167	0.54534
157.2	0.08122	0.39914	1.0893		157.2	0.01328	0.16214	0.54581
157.4	0.08068	0.39912	1.08993		157.4	0.0136	0.16286	0.54626
157.6	0.08048	0.39938	1.0906		157.6	0.01353	0.16346	0.5464
157.8	0.08061	0.39986	1.09091		157.8	0.01351	0.16433	0.54692
158	0.08067	0.40032	1.09185		158	0.01401	0.16455	0.54711
158.2	0.08125	0.40064	1.09257		158.2	0.01376	0.16491	0.54728
158.4	0.08086	0.40035	1.09229		158.4	0.01332	0.16545	0.54774
158.6	0.0811	0.40104	1.09208		158.6	0.01281	0.16499	0.54784
158.8	0.08143	0.40107	1.09245		158.8	0.01234	0.16454	0.54753
159	0.08133	0.40081	1.09192		159	0.01227	0.16429	0.54808
159.2	0.08144	0.40108	1.09251		159.2	0.01202	0.16424	0.5486
159.4	0.08169	0.402	1.09336		159.4	0.01234	0.16378	0.54939
159.6	0.08157	0.40187	1.0938		159.6	0.01194	0.16297	0.54948
159.8	0.08235	0.40215	1.0944		159.8	0.01157	0.16272	0.55016
160	0.08271	0.40192	1.09452		160	0.0117	0.16233	0.55103
160.2	0.08297	0.40163	1.09492		160.2	0.01187	0.16159	0.55155
160.4	0.08317	0.40091	1.09529		160.4	0.01168	0.161	0.55218
160.6	0.08374	0.40091	1.09581		160.6	0.01204	0.16046	0.55293
160.8	0.08289	0.40097	1.09684		160.8	0.01254	0.15997	0.55344
161	0.08231	0.40107	1.09737		161	0.0132	0.15938	0.55365
161.2	0.08207	0.40152	1.09809		161.2	0.01388	0.15979	0.55444
161.4	0.08165	0.40197	1.09899		161.4	0.01393	0.16014	0.55511
161.6	0.08148	0.40211	1.09956		161.6	0.01447	0.16028	0.55556
161.8	0.08147	0.402	1.10062		161.8	0.01433	0.16016	0.55573
162	0.08091	0.40224	1.10164		162	0.01495	0.16067	0.55608
162.2	0.08056	0.40225	1.10171		162.2	0.01447	0.16078	0.55613
162.4	0.07997	0.40212	1.10118		162.4	0.01408	0.1606	0.55618
162.6	0.08006	0.4022	1.10143		162.6	0.01419	0.16029	0.55567
162.8	0.07981	0.40231	1.10175		162.8	0.01386	0.1605	0.55547
163	0.07965	0.4023	1.10169		163	0.01397	0.16097	0.55552
163.2	0.0797	0.40327	1.10233		163.2	0.01377	0.16164	0.55579
163.4	0.07952	0.4034	1.10282		163.4	0.0137	0.16187	0.55577
163.6	0.07975	0.40284	1.10266		163.6	0.01333	0.16198	0.55549
163.8	0.08068	0.40299	1.10267		163.8	0.01319	0.16187	0.55581
164	0.08092	0.40269	1.10285		164	0.01342	0.16196	0.55609
164.2	0.08125	0.40241	1.10332		164.2	0.01305	0.16256	0.55648
164.4	0.08136	0.40214	1.10331		164.4	0.01305	0.16307	0.55713
164.6	0.08168	0.40293	1.1044		164.6	0.01337	0.16341	0.55726
164.8	0.08088	0.40255	1.10484		164.8	0.01365	0.16371	0.55773
165	0.08112	0.40309	1.10569		165	0.01397	0.16415	0.55867
165.2	0.08116	0.40329	1.10698		165.2	0.0143	0.16484	0.55959
165.4	0.08122	0.40328	1.10818		165.4	0.0139	0.16498	0.56013
165.6	0.08134	0.40331	1.10857		165.6	0.01376	0.16455	0.56039
165.8	0.08168	0.40355	1.10948		165.8	0.0129	0.16369	0.56046
166	0.0809	0.40378	1.10969		166	0.01327	0.16373	0.56128
166.2	0.08084	0.40412	1.10974		166.2	0.01282	0.16299	0.5615
166.4	0.08117	0.40478	1.10981		166.4	0.01314	0.16241	0.56194
166.6	0.08114	0.40537	1.11098		166.6	0.01339	0.16246	0.56243
166.8	0.08131	0.40561	1.11085		166.8	0.01323	0.16219	0.56287
167	0.08164	0.4056	1.11106		167	0.0132	0.16234	0.56306
167.2	0.08149	0.40589	1.11177		167.2	0.01279	0.16195	0.56357
167.4	0.08116	0.40528	1.11209		167.4	0.01305	0.16206	0.56389
167.6	0.08162	0.40513	1.112		167.6	0.01347	0.16244	0.5645
167.8	0.08232	0.40553	1.11267		167.8	0.01342	0.16237	0.56492
168	0.08226	0.40505	1.11335		168	0.0131	0.16281	0.56507
168.2	0.08272	0.40529	1.11356		168.2	0.01308	0.16362	0.56603
168.4	0.08278	0.40574	1.11391		168.4	0.01367	0.16376	0.56668
168.6	0.08215	0.40596	1.11501		168.6	0.01441	0.16421	0.56699
168.8	0.08195	0.40543	1.11521		168.8	0.0146	0.16479	0.56747
169	0.08208	0.40556	1.1158		169	0.01451	0.16473	0.56789
169.2	0.08162	0.40527	1.11668		169.2	0.01395	0.16466	0.56751
169.4	0.08133	0.40546	1.11725		169.4	0.01337	0.16452	0.56744
169.6	0.08191	0.40587	1.11726		169.6	0.01339	0.16419	0.56761
169.8	0.08181	0.40605	1.11786		169.8	0.01306	0.164	0.56746
170	0.08155	0.4062	1.11853		170	0.01346	0.16474	0.56776
170.2	0.08233	0.40706	1.11893		170.2	0.0135	0.16514	0.56797
170.4	0.08294	0.40711	1.1192		170.4	0.0132	0.16507	0.56829
170.6	0.08261	0.40736	1.11986		170.6	0.01282	0.1654	0.5684
170.8	0.08281	0.4067	1.11926		170.8	0.01209	0.16493	0.56788
171	0.08315	0.40706	1.11978		171	0.0127	0.1652	0.56841
171.2	0.0831	0.40676	1.12034		171.2	0.0123	0.16486	0.56823
171.4	0.08329	0.40628	1.12062		171.4	0.01261	0.16491	0.56856
171.6	0.08371	0.40602	1.12096		171.6	0.01256	0.16495	0.56886
171.8	0.08408	0.40645	1.12178		171.8	0.0121	0.16476	0.56905
172	0.08371	0.40614	1.1218		172	0.01209	0.16474	0.56959
172.2	0.08367	0.40661	1.12189		172.2	0.01246	0.16484	0.57041
172.4	0.08348	0.40697	1.12254		172.4	0.01305	0.16524	0.57118
172.6	0.08278	0.40738	1.12337		172.6	0.01372	0.16565	0.57185
172.8	0.08258	0.40708	1.12339		172.8	0.01331	0.16536	0.57205
173	0.08208	0.40751	1.12428		173	0.01294	0.16486	0.57238
173.2	0.0818	0.40806	1.12507		173.2	0.01319	0.16508	0.57287
173.4	0.08194	0.40898	1.12547		173.4	0.0132	0.1654	0.57362
173.6	0.08196	0.40921	1.12578		173.6	0.0137	0.16567	0.57452
173.8	0.08203	0.40955	1.12633		173.8	0.01335	0.16568	0.57474
174	0.0821	0.4096	1.12714		174	0.01345	0.16586	0.57505
174.2	0.08204	0.40965	1.12733		174.2	0.01336	0.16562	0.57555
174.4	0.08211	0.40997	1.12787		174.4	0.01308	0.16534	0.57565
174.6	0.08164	0.40981	1.12791		174.6	0.01322	0.1658	0.57593
174.8	0.08194	0.40931	1.1279		174.8	0.01322	0.1659	0.57668
175	0.08232	0.40948	1.12841		175	0.01412	0.16673	0.57761
175.2	0.08215	0.40868	1.12871		175.2	0.01387	0.16707	0.57792
175.4	0.08209	0.40822	1.12904		175.4	0.01453	0.16765	0.57845
175.6	0.08243	0.40851	1.12948		175.6	0.01458	0.16824	0.5784
175.8	0.08245	0.40878	1.13035		175.8	0.01425	0.16879	0.57861
176	0.08232	0.40883	1.13057		176	0.01453	0.16933	0.57873
176.2	0.08251	0.40941	1.13116		176.2	0.01491	0.17025	0.57898
176.4	0.0828	0.40996	1.1319		176.4	0.01536	0.17076	0.57951
176.6	0.08237	0.41035	1.13227		176.6	0.01541	0.17066	0.57913
176.8	0.08236	0.4101	1.13262		176.8	0.01482	0.1701	0.57878
177	0.08227	0.41063	1.13328		177	0.01502	0.17045	0.57923
177.2	0.08214	0.41083	1.13317		177.2	0.01485	0.1705	0.57951
177.4	0.082	0.41117	1.13281		177.4	0.01435	0.17039	0.57961
177.6	0.08172	0.41127	1.13261		177.6	0.01476	0.16991	0.57971
177.8	0.08218	0.41154	1.13318		177.8	0.01449	0.16907	0.57966
178	0.08197	0.41125	1.13294		178	0.01436	0.16823	0.57973
178.2	0.08188	0.41128	1.1331		178.2	0.01388	0.16767	0.57975
178.4	0.08175	0.4116	1.13317		178.4	0.01404	0.16767	0.58038
178.6	0.081	0.41082	1.13265		178.6	0.01363	0.16781	0.58099
178.8	0.08089	0.41064	1.13278		178.8	0.01389	0.16761	0.58217
179	0.08079	0.41057	1.13357		179	0.01403	0.1676	0.58242
179.2	0.08061	0.4098	1.13433		179.2	0.01386	0.16739	0.58275
179.4	0.0807	0.4099	1.13524		179.4	0.01402	0.16753	0.58301
179.6	0.08131	0.41069	1.13647		179.6	0.0133	0.16696	0.58298
179.8	0.08144	0.41071	1.13753		179.8	0.01323	0.16694	0.58365
180	0.08183	0.41104	1.13805		180	0.01358	0.16679	0.58432
180.2	0.08212	0.41116	1.13918		180.2	0.01341	0.16678	0.5847
180.4	0.08261	0.4113	1.14025		180.4	0.01286	0.16603	0.58493
180.6	0.0828	0.41146	1.14088		180.6	0.01319	0.16633	0.58521
180.8	0.08345	0.41184	1.1415		180.8	0.01308	0.16625	0.58578
181	0.08344	0.41192	1.14181		181	0.01328	0.16699	0.58625
181.2	0.08365	0.41235	1.14183		181.2	0.01285	0.16735	0.58627
181.4	0.08416	0.4127	1.14183		181.4	0.01327	0.16794	0.58644
181.6	0.08384	0.41297	1.14242		181.6	0.01367	0.16887	0.58711
181.8	0.08401	0.41261	1.14249		181.8	0.01322	0.169	0.58715
182	0.08375	0.41253	1.14165		182	0.01301	0.16926	0.58718
182.2	0.08337	0.41284	1.14218		182.2	0.0127	0.16965	0.58715
182.4	0.08283	0.41279	1.14218		182.4	0.01307	0.1703	0.58754
182.6	0.0825	0.41226	1.14213		182.6	0.0131	0.17087	0.58773
182.8	0.0823	0.41219	1.14252		182.8	0.01325	0.17084	0.58766
183	0.08177	0.41186	1.14305		183	0.01311	0.17086	0.58729
183.2	0.08176	0.41153	1.14276		183.2	0.01305	0.17118	0.58749
183.4	0.08167	0.41212	1.14335		183.4	0.01296	0.17109	0.58752
183.6	0.08222	0.41227	1.14437		183.6	0.01268	0.17059	0.58735
183.8	0.0822	0.41199	1.14505		183.8	0.01315	0.17033	0.58786
184	0.08271	0.41217	1.14597		184	0.01287	0.16971	0.58801
184.2	0.08309	0.41236	1.14719		184.2	0.01224	0.16929	0.58765
184.4	0.0835	0.41251	1.14772		184.4	0.0124	0.16905	0.58802
184.6	0.08389	0.41278	1.14753		184.6	0.01319	0.16909	0.58838
184.8	0.08417	0.41326	1.14787		184.8	0.01292	0.16873	0.58847
185	0.08417	0.41288	1.14851		185	0.01298	0.16894	0.58894
185.2	0.08433	0.4131	1.14887		185.2	0.01298	0.16872	0.58952
185.4	0.08371	0.41296	1.1491		185.4	0.01337	0.1689	0.59022
185.6	0.08299	0.41269	1.14928		185.6	0.01353	0.16925	0.59106
185.8	0.08278	0.41257	1.14899		185.8	0.0138	0.16906	0.59149
186	0.08258	0.41315	1.14881		186	0.01438	0.16935	0.59233
186.2	0.08225	0.41337	1.14966		186.2	0.0145	0.16931	0.5931
186.4	0.08205	0.4135	1.15008		186.4	0.0149	0.16909	0.5937
186.6	0.0823	0.41376	1.15001		186.6	0.0151	0.16927	0.59437
186.8	0.0821	0.41445	1.15088		186.8	0.01475	0.1689	0.59454
187	0.08182	0.41461	1.15132		187	0.01487	0.16902	0.59498
187.2	0.08219	0.41543	1.15195		187.2	0.01484	0.16916	0.59547
187.4	0.08293	0.4161	1.15341		187.4	0.01508	0.16931	0.59556
187.6	0.08286	0.41613	1.15417		187.6	0.01494	0.16924	0.59588
187.8	0.08259	0.41635	1.15455		187.8	0.01462	0.169	0.59569
188	0.08304	0.41671	1.15549		188	0.01372	0.16906	0.59543
188.2	0.08281	0.41658	1.15566		188.2	0.01369	0.1695	0.59564
188.4	0.08274	0.41618	1.15588		188.4	0.01369	0.16981	0.59557
188.6	0.08279	0.41633	1.15584		188.6	0.01372	0.1695	0.59535
188.8	0.08258	0.41627	1.15645		188.8	0.01333	0.16937	0.5951
189	0.08248	0.41586	1.15689		189	0.01364	0.16976	0.59542
189.2	0.08255	0.41589	1.15714		189.2	0.01408	0.17016	0.59575
189.4	0.08187	0.41563	1.15729		189.4	0.01449	0.17082	0.59612
189.6	0.08173	0.4153	1.15725		189.6	0.01477	0.17163	0.59667
189.8	0.08232	0.41558	1.15742		189.8	0.01483	0.17229	0.59754
190	0.08268	0.41579	1.15737		190	0.01458	0.17262	0.5979
190.2	0.08272	0.41557	1.15802		190.2	0.01439	0.17262	0.59827
190.4	0.08308	0.41577	1.15836		190.4	0.01414	0.17282	0.59859
190.6	0.0837	0.41646	1.15894		190.6	0.01419	0.1736	0.59916
190.8	0.08351	0.41643	1.15951		190.8	0.0141	0.17368	0.59962
191	0.08384	0.4168	1.15939		191	0.01434	0.17402	0.59959
191.2	0.08437	0.4176	1.15952		191.2	0.0143	0.17426	0.6002
191.4	0.08487	0.41772	1.15991		191.4	0.01407	0.17466	0.60041
191.6	0.08435	0.41743	1.15979		191.6	0.01362	0.17439	0.60042
191.8	0.08486	0.41713	1.16001		191.8	0.0133	0.17427	0.60034
192	0.0849	0.41742	1.16074		192	0.01302	0.17437	0.60081
192.2	0.08507	0.41744	1.1611		192.2	0.01335	0.17371	0.60096
192.4	0.08504	0.41713	1.16136		192.4	0.01298	0.17263	0.60096
192.6	0.08468	0.4176	1.16164		192.6	0.01319	0.17166	0.60099
192.8	0.0848	0.41779	1.16234		192.8	0.0133	0.17127	0.60139
193	0.08501	0.41802	1.16308		193	0.01368	0.17123	0.60219
193.2	0.08461	0.41782	1.16374		193.2	0.01393	0.17082	0.60292
193.4	0.0841	0.4181	1.16445		193.4	0.01393	0.17061	0.60347
193.6	0.08418	0.41814	1.16476		193.6	0.01366	0.16986	0.60405
193.8	0.08451	0.41861	1.16535		193.8	0.01391	0.16936	0.60472
194	0.08404	0.41897	1.16624		194	0.01434	0.16906	0.6051
194.2	0.08402	0.41907	1.16721		194.2	0.01464	0.16891	0.60579
194.4	0.08413	0.41902	1.16781		194.4	0.01477	0.16905	0.60627
194.6	0.08415	0.4195	1.16834		194.6	0.01482	0.16888	0.60618
194.8	0.08377	0.41954	1.16832		194.8	0.01474	0.16933	0.60599
195	0.08402	0.41924	1.16806		195	0.01493	0.16949	0.60585
195.2	0.08362	0.41913	1.16869		195.2	0.01506	0.17035	0.606
195.4	0.0837	0.41892	1.16887		195.4	0.01506	0.17057	0.60562
195.6	0.08407	0.41891	1.16893		195.6	0.01514	0.17072	0.60548
195.8	0.08436	0.41916	1.16922		195.8	0.01491	0.17148	0.60537
196	0.08482	0.41973	1.17005		196	0.01483	0.17197	0.60551
196.2	0.08533	0.41956	1.16958		196.2	0.01475	0.17166	0.60551
196.4	0.08546	0.4198	1.16975		196.4	0.01444	0.17232	0.60571
196.6	0.08533	0.42019	1.17027		196.6	0.01439	0.17279	0.60567
196.8	0.08543	0.42042	1.17051		196.8	0.01387	0.17356	0.60641
197	0.08569	0.42089	1.17103		197	0.01358	0.17434	0.60705
197.2	0.08598	0.42169	1.17175		197.2	0.0136	0.17484	0.6078
197.4	0.08609	0.42211	1.17222		197.4	0.0136	0.17513	0.60882
197.6	0.0862	0.42253	1.17254		197.6	0.01345	0.17476	0.6096
197.8	0.08606	0.42297	1.17271		197.8	0.01396	0.17526	0.61055
198	0.08601	0.42303	1.17349		198	0.01365	0.17527	0.61113
198.2	0.08611	0.42295	1.17353		198.2	0.01345	0.17522	0.61188
198.4	0.08593	0.42289	1.17343		198.4	0.01331	0.17524	0.61224
198.6	0.08523	0.42287	1.17384		198.6	0.0134	0.17532	0.61246
198.8	0.08486	0.42235	1.17356		198.8	0.01348	0.17556	0.61292
199	0.0846	0.42158	1.17354		199	0.01351	0.17477	0.61332
199.2	0.08415	0.42177	1.1743		199.2	0.01359	0.17469	0.61319
199.4	0.0839	0.42164	1.17407		199.4	0.01345	0.17407	0.61325
199.6	0.08391	0.42109	1.17466		199.6	0.01325	0.17375	0.61345
199.8	0.08433	0.42134	1.17464		199.8	0.01288	0.17368	0.61338
200	0.08451	0.42093	1.17529		200	0.01277	0.17321	0.61357
200.2	0.08466	0.42094	1.17501		200.2	0.01235	0.17262	0.61329
200.4	0.0844	0.42113	1.17575		200.4	0.01243	0.173	0.61347
200.6	0.08405	0.42108	1.17637		200.6	0.01198	0.1724	0.61323
200.8	0.08451	0.42148	1.17712		200.8	0.01207	0.17277	0.61364
201	0.08531	0.42244	1.17823		201	0.01262	0.17326	0.6141
201.2	0.08556	0.42291	1.17904		201.2	0.01272	0.17339	0.61443
201.4	0.0857	0.42254	1.17937		201.4	0.01302	0.17364	0.61491
201.6	0.08616	0.42331	1.17943		201.6	0.01318	0.1738	0.61487
201.8	0.08654	0.42326	1.17964		201.8	0.01334	0.1738	0.61471
202	0.08691	0.42357	1.18049		202	0.0131	0.17416	0.61453
202.2	0.08702	0.4241	1.1804		202.2	0.01386	0.17464	0.61514
202.4	0.08688	0.4246	1.18056		202.4	0.01389	0.17488	0.6151
202.6	0.08646	0.42435	1.1808		202.6	0.01413	0.17518	0.61541
202.8	0.0868	0.42472	1.18066		202.8	0.01414	0.17472	0.61559
203	0.08662	0.42483	1.18165		203	0.01447	0.17467	0.61608
203.2	0.08604	0.4247	1.1819		203.2	0.01474	0.17473	0.61596
203.4	0.08549	0.42435	1.18168		203.4	0.01493	0.17516	0.61667
203.6	0.08573	0.4245	1.18205		203.6	0.01473	0.17513	0.61698
203.8	0.08578	0.42491	1.1826		203.8	0.01437	0.17486	0.61701
204	0.08479	0.42463	1.18317		204	0.01437	0.17488	0.61739
204.2	0.08406	0.42457	1.18317		204.2	0.01418	0.17436	0.61748
204.4	0.08366	0.42469	1.18405		204.4	0.01409	0.17403	0.61762
204.6	0.08336	0.42476	1.18493		204.6	0.01382	0.17362	0.6179
204.8	0.08367	0.42508	1.18527		204.8	0.01405	0.17413	0.61881
205	0.08335	0.42555	1.18618		205	0.01352	0.17433	0.61937
205.2	0.08292	0.42528	1.18655		205.2	0.01301	0.17451	0.61964
205.4	0.08289	0.42489	1.18686		205.4	0.01335	0.17482	0.62051
205.6	0.0829	0.42552	1.18724		205.6	0.01327	0.17499	0.62099
205.8	0.08312	0.42566	1.18812		205.8	0.01358	0.17477	0.62107
206	0.08363	0.42575	1.18827		206	0.01313	0.17554	0.62159
206.2	0.0838	0.42618	1.18826		206.2	0.01336	0.1753	0.62202
206.4	0.08413	0.4266	1.18891		206.4	0.01308	0.17519	0.62235
206.6	0.08441	0.42597	1.18891		206.6	0.01323	0.17515	0.62319
206.8	0.08534	0.42653	1.18894		206.8	0.01343	0.17532	0.62379
207	0.08547	0.42655	1.18983		207	0.01391	0.17579	0.62439
207.2	0.0857	0.42646	1.18971		207.2	0.01405	0.17602	0.62429
207.4	0.08613	0.42668	1.18986		207.4	0.01435	0.17619	0.625
207.6	0.08638	0.42699	1.19036		207.6	0.01419	0.17605	0.62481
207.8	0.08657	0.42764	1.1913		207.8	0.014	0.17601	0.62533
208	0.08622	0.42771	1.19126		208	0.01403	0.17613	0.62534
208.2	0.08613	0.42813	1.1916		208.2	0.0139	0.17588	0.62495
208.4	0.08656	0.42873	1.19229		208.4	0.01402	0.17625	0.62492
208.6	0.08588	0.42863	1.19192		208.6	0.01392	0.17664	0.62515
208.8	0.08553	0.42919	1.19234		208.8	0.01391	0.17751	0.62508
209	0.08469	0.4294	1.19321		209	0.01416	0.17794	0.62491
209.2	0.08435	0.42887	1.1938		209.2	0.01428	0.17839	0.62488
209.4	0.08387	0.42884	1.19404		209.4	0.01498	0.17904	0.62519
209.6	0.08354	0.42932	1.19479		209.6	0.01531	0.17955	0.62496
209.8	0.08319	0.42916	1.19503		209.8	0.01543	0.17944	0.62462
210	0.08337	0.42902	1.19537		210	0.01511	0.18004	0.62485
210.2	0.08327	0.42886	1.19604		210.2	0.01524	0.17981	0.62489
210.4	0.08343	0.42871	1.19671		210.4	0.01519	0.18002	0.62547
210.6	0.08379	0.42806	1.19669		210.6	0.01512	0.18051	0.62603
210.8	0.08441	0.42839	1.1966		210.8	0.01536	0.18075	0.62653
211	0.08452	0.42814	1.19732		211	0.01567	0.18085	0.62669
211.2	0.08509	0.42765	1.19726		211.2	0.01585	0.18118	0.62722
211.4	0.08545	0.42758	1.19771		211.4	0.01619	0.18129	0.62847
211.6	0.08595	0.42757	1.19851		211.6	0.01613	0.18117	0.62899
211.8	0.0861	0.42766	1.19919		211.8	0.01559	0.18101	0.62968
212	0.08628	0.42726	1.19888		212	0.01533	0.18069	0.62984
212.2	0.08683	0.42794	1.19902		212.2	0.01508	0.18062	0.63011
212.4	0.08724	0.42808	1.19906		212.4	0.01482	0.1803	0.63067
212.6	0.08717	0.42806	1.19881		212.6	0.0148	0.18012	0.63104
212.8	0.08746	0.42914	1.19941		212.8	0.01467	0.17995	0.63119
213	0.08731	0.42929	1.19971		213	0.01484	0.17965	0.63159
213.2	0.08737	0.42907	1.20019		213.2	0.01497	0.17945	0.63242
213.4	0.08717	0.42968	1.20056		213.4	0.01563	0.17947	0.63328
213.6	0.08682	0.43003	1.2015		213.6	0.0157	0.17896	0.63379
213.8	0.08703	0.43005	1.20161		213.8	0.01585	0.1787	0.63438
214	0.08705	0.43005	1.20224		214	0.01611	0.17871	0.63514
214.2	0.08652	0.42961	1.20279		214.2	0.01619	0.17869	0.6356
214.4	0.08652	0.42996	1.20355		214.4	0.01627	0.179	0.6362
214.6	0.08636	0.43022	1.20368		214.6	0.01641	0.17913	0.63644
214.8	0.08607	0.43056	1.20406		214.8	0.01651	0.17913	0.63646
215	0.08614	0.43078	1.20484		215	0.01646	0.17921	0.63623
215.2	0.08645	0.43089	1.20508		215.2	0.01641	0.17955	0.6362
215.4	0.08608	0.43083	1.20584		215.4	0.01623	0.17979	0.6359
215.6	0.08593	0.43092	1.20694		215.6	0.01605	0.17986	0.63518
215.8	0.08573	0.43047	1.20701		215.8	0.0154	0.17986	0.63445
216	0.08605	0.43067	1.20718		216	0.0154	0.18011	0.63437
216.2	0.08613	0.43126	1.20764		216.2	0.01516	0.18011	0.63362
216.4	0.08613	0.4311	1.20767		216.4	0.01473	0.17994	0.6333
216.6	0.08638	0.43127	1.20757		216.6	0.01476	0.18025	0.63299
216.8	0.08646	0.43195	1.208		216.8	0.01459	0.18038	0.63317
217	0.08607	0.4314	1.20864		217	0.01497	0.18083	0.63372
217.2	0.08645	0.43136	1.20864		217.2	0.01541	0.18134	0.63439
217.4	0.08661	0.43186	1.20886		217.4	0.01554	0.1817	0.63478
217.6	0.08622	0.43163	1.20894		217.6	0.01581	0.18233	0.63538
217.8	0.08612	0.43099	1.20834		217.8	0.01611	0.18268	0.63607
218	0.08581	0.431	1.20896		218	0.01631	0.18299	0.63658
218.2	0.08537	0.43076	1.20945		218.2	0.01668	0.18339	0.63754
218.4	0.0855	0.43084	1.20936		218.4	0.01643	0.18299	0.63824
218.6	0.08534	0.43116	1.20917		218.6	0.01624	0.18233	0.63852
218.8	0.08553	0.43134	1.20984		218.8	0.01609	0.18274	0.6388
219	0.08583	0.43162	1.20992		219	0.01581	0.18262	0.6392
219.2	0.08587	0.4318	1.2101		219.2	0.01542	0.18254	0.63922
219.4	0.08582	0.43193	1.21103		219.4	0.01566	0.18271	0.63957
219.6	0.08581	0.43222	1.21202		219.6	0.01574	0.18232	0.64003
219.8	0.08586	0.43174	1.21194		219.8	0.01541	0.182	0.6402
220	0.08585	0.43237	1.21266		220	0.01543	0.18148	0.64073
220.2	0.08549	0.4325	1.21314		220.2	0.0145	0.18075	0.64038
220.4	0.08582	0.43238	1.21372		220.4	0.01438	0.18015	0.64073
220.6	0.0859	0.43277	1.21432		220.6	0.01421	0.17969	0.64108
220.8	0.08496	0.43318	1.21457		220.8	0.0143	0.17981	0.6417
221	0.08515	0.43307	1.2144		221	0.01454	0.17983	0.64187
221.2	0.08521	0.43337	1.21415		221.2	0.01456	0.18001	0.64193
221.4	0.08499	0.43353	1.21475		221.4	0.01468	0.18013	0.64182
221.6	0.08489	0.43312	1.21509		221.6	0.01494	0.18025	0.64212
221.8	0.08558	0.43354	1.21527		221.8	0.01512	0.18017	0.64199
222	0.08605	0.43385	1.21626		222	0.01556	0.18034	0.64237
222.2	0.08577	0.43363	1.21633		222.2	0.01559	0.18027	0.64269
222.4	0.08635	0.43388	1.21607		222.4	0.01547	0.18044	0.64277
222.6	0.08675	0.43445	1.21645		222.6	0.01562	0.18116	0.64253
222.8	0.08707	0.43477	1.21711		222.8	0.01606	0.18231	0.64283
223	0.08753	0.43475	1.21768		223	0.01613	0.18268	0.64303
223.2	0.08764	0.43515	1.21842		223.2	0.0164	0.18322	0.64284
223.4	0.08813	0.43553	1.21931		223.4	0.01686	0.18448	0.64331
223.6	0.08798	0.4355	1.22006		223.6	0.01666	0.18499	0.6434
223.8	0.08785	0.43538	1.2203		223.8	0.01642	0.18541	0.64349
224	0.08771	0.43608	1.22146		224	0.01653	0.18556	0.6439
224.2	0.08744	0.4358	1.22171		224.2	0.01637	0.18555	0.64401
224.4	0.08761	0.43597	1.22181		224.4	0.01664	0.18524	0.64458
224.6	0.08715	0.43646	1.22178		224.6	0.01605	0.18519	0.64463
224.8	0.08674	0.43649	1.22161		224.8	0.016	0.18561	0.64521
225	0.08725	0.43604	1.22184		225	0.01551	0.18497	0.64535
225.2	0.08715	0.43605	1.22278		225.2	0.01515	0.18448	0.64528
225.4	0.08717	0.43591	1.22327		225.4	0.01531	0.18385	0.64587
225.6	0.08704	0.43589	1.22304		225.6	0.01535	0.18356	0.64681
225.8	0.0871	0.43649	1.2229		225.8	0.01571	0.18353	0.64725
226	0.08674	0.43656	1.2235		226	0.01562	0.18339	0.64788
226.2	0.08672	0.43666	1.22333		226.2	0.01555	0.18301	0.64842
226.4	0.08703	0.43672	1.22326		226.4	0.01603	0.18315	0.64911
226.6	0.0868	0.4369	1.22336		226.6	0.01633	0.18321	0.64962
226.8	0.08627	0.43685	1.22397		226.8	0.0166	0.18324	0.6502
227	0.08623	0.43663	1.22467		227	0.01683	0.18315	0.65061
227.2	0.0861	0.43717	1.22529		227.2	0.01715	0.18333	0.65084
227.4	0.08616	0.43713	1.22565		227.4	0.01748	0.18375	0.6516
227.6	0.08584	0.43692	1.226		227.6	0.01755	0.18372	0.65197
227.8	0.08587	0.43721	1.22643		227.8	0.01785	0.18372	0.65233
228	0.0858	0.43745	1.22747		228	0.0185	0.18429	0.65248
228.2	0.08585	0.43727	1.22734		228.2	0.01839	0.18361	0.652
228.4	0.08617	0.43765	1.22801		228.4	0.01778	0.18379	0.65174
228.6	0.08605	0.43745	1.22854		228.6	0.01748	0.184	0.65179
228.8	0.08639	0.43697	1.22887		228.8	0.01699	0.18412	0.65157
229	0.08646	0.43678	1.22924		229	0.0166	0.1839	0.65131
229.2	0.08645	0.4371	1.22992		229.2	0.01683	0.18429	0.65136
229.4	0.08636	0.43736	1.23016		229.4	0.0169	0.18491	0.65191
229.6	0.08625	0.43736	1.23004		229.6	0.01679	0.18568	0.65167
229.8	0.08644	0.43811	1.23007		229.8	0.01688	0.18605	0.65103
230	0.08666	0.43857	1.23056		230	0.01632	0.18616	0.65092
230.2	0.08636	0.43844	1.23029		230.2	0.01577	0.18644	0.65103
230.4	0.08602	0.4386	1.23012		230.4	0.01601	0.1872	0.65143
230.6	0.0858	0.43903	1.2305		230.6	0.01572	0.18754	0.6519
230.8	0.08543	0.43925	1.23073		230.8	0.01543	0.18736	0.65197
231	0.08604	0.43955	1.23104		231	0.01599	0.18759	0.65289
231.2	0.08577	0.43971	1.23167		231.2	0.01593	0.18765	0.6533
231.4	0.08581	0.43944	1.23174		231.4	0.016	0.18784	0.65389
231.6	0.08575	0.43957	1.2318		231.6	0.01599	0.18743	0.65395
231.8	0.0859	0.4398	1.23213		231.8	0.0162	0.18746	0.65455
232	0.0859	0.43992	1.23266		232	0.01638	0.18711	0.65495
232.2	0.08625	0.44013	1.23258		232.2	0.01657	0.18653	0.65572
232.4	0.08652	0.43995	1.23302		232.4	0.01638	0.18672	0.65654
232.6	0.0866	0.43969	1.23312		232.6	0.01664	0.18638	0.65757
232.8	0.08712	0.43972	1.2335		232.8	0.01658	0.18608	0.65749
233	0.08735	0.44022	1.23403		233	0.01716	0.18604	0.65818
233.2	0.0881	0.4405	1.23483		233.2	0.01755	0.18615	0.65855
233.4	0.0886	0.44045	1.2352		233.4	0.01801	0.18613	0.65904
233.6	0.08909	0.44048	1.23535		233.6	0.01841	0.1863	0.65907
233.8	0.08897	0.44084	1.23585		233.8	0.01853	0.18633	0.65929
234	0.08924	0.4406	1.23656		234	0.01856	0.18658	0.65968
234.2	0.08903	0.44026	1.23664		234.2	0.01838	0.18656	0.65945
234.4	0.08925	0.44044	1.23704		234.4	0.0182	0.18614	0.65967
234.6	0.08912	0.44043	1.23807		234.6	0.01733	0.18566	0.65926
234.8	0.08911	0.44038	1.23813		234.8	0.01737	0.18558	0.65924
235	0.08887	0.44041	1.23907		235	0.01718	0.18552	0.65932
235.2	0.08888	0.44046	1.24018		235.2	0.01674	0.1853	0.65875
235.4	0.08884	0.43998	1.24002		235.4	0.0165	0.18571	0.65851
235.6	0.0887	0.43977	1.23985		235.6	0.01612	0.18579	0.65852
235.8	0.08887	0.44001	1.24072		235.8	0.01563	0.18587	0.65869
236	0.08876	0.44011	1.24068		236	0.0153	0.18611	0.65868
236.2	0.0888	0.44063	1.24073		236.2	0.01562	0.18671	0.65904
236.4	0.08845	0.44039	1.241		236.4	0.01546	0.18739	0.65913
236.6	0.08872	0.44096	1.24107		236.6	0.01571	0.18818	0.65921
236.8	0.08894	0.44146	1.24106		236.8	0.01583	0.1886	0.65912
237	0.08934	0.44232	1.24131		237	0.01595	0.18918	0.65944
237.2	0.08973	0.44236	1.24155		237.2	0.01658	0.18965	0.65994
237.4	0.08937	0.44291	1.24139		237.4	0.01709	0.19042	0.66048
237.6	0.08966	0.4436	1.24156		237.6	0.01741	0.19092	0.66072
237.8	0.08902	0.44346	1.24203		237.8	0.01748	0.19123	0.66119
238	0.0893	0.44367	1.24178		238	0.01741	0.1913	0.66118
238.2	0.08861	0.44419	1.24191		238.2	0.01686	0.19018	0.66081
238.4	0.08812	0.4444	1.24242		238.4	0.01661	0.18996	0.66128
238.6	0.08786	0.44416	1.24281		238.6	0.01672	0.1897	0.66151
238.8	0.08796	0.44392	1.24271		238.8	0.01711	0.1893	0.66196
239	0.08772	0.44404	1.24359		239	0.01725	0.18881	0.66227
239.2	0.08805	0.44367	1.24366		239.2	0.01725	0.18889	0.66243
239.4	0.0876	0.44279	1.24364		239.4	0.01667	0.18868	0.66271
239.6	0.08784	0.44279	1.24469		239.6	0.01657	0.18804	0.6632
239.8	0.08743	0.44271	1.24553		239.8	0.01657	0.18748	0.66363
240	0.08697	0.44239	1.24547		240	0.01667	0.18748	0.66429
240.2	0.08698	0.44267	1.2463		240.2	0.01697	0.18714	0.66493
240.4	0.0867	0.44251	1.24677		240.4	0.01707	0.18753	0.66548
240.6	0.08721	0.44293	1.24726		240.6	0.01713	0.18716	0.66605
240.8	0.08748	0.4434	1.24774		240.8	0.01758	0.1874	0.66697
241	0.08734	0.44388	1.24858		241	0.01756	0.18723	0.66755
241.2	0.08731	0.44403	1.24879		241.2	0.01772	0.1875	0.66796
241.4	0.08724	0.4447	1.24909		241.4	0.01792	0.18806	0.66861
241.6	0.0879	0.44491	1.24988		241.6	0.01778	0.18821	0.66881
241.8	0.08714	0.44486	1.25038		241.8	0.01803	0.18852	0.66906
242	0.0875	0.44531	1.25009		242	0.0176	0.18825	0.6687
242.2	0.08726	0.44599	1.25041		242.2	0.01771	0.18841	0.66898
242.4	0.08749	0.44587	1.25023		242.4	0.01796	0.18912	0.66882
242.6	0.08778	0.44592	1.25008		242.6	0.01776	0.18923	0.66869
242.8	0.08863	0.44645	1.25017		242.8	0.01795	0.18934	0.66862
243	0.08868	0.44678	1.25048		243	0.01802	0.18956	0.66842
243.2	0.08904	0.44654	1.24995		243.2	0.01749	0.18992	0.66794
243.4	0.08955	0.44649	1.25081		243.4	0.01741	0.19004	0.66772
243.6	0.08988	0.44628	1.25155		243.6	0.01767	0.19034	0.66805
243.8	0.08926	0.44561	1.25144		243.8	0.01773	0.19094	0.66814
244	0.08955	0.44526	1.25127		244	0.01772	0.19135	0.66804
244.2	0.09023	0.44505	1.25184		244.2	0.01783	0.19163	0.66795
244.4	0.09032	0.44477	1.25212		244.4	0.01795	0.19199	0.66798
244.6	0.09054	0.44482	1.2526		244.6	0.01798	0.1924	0.66862
244.8	0.09045	0.44499	1.25322		244.8	0.01769	0.19304	0.66863
245	0.09032	0.44511	1.25431		245	0.01686	0.19239	0.66823
245.2	0.0904	0.44505	1.25474		245.2	0.01646	0.19236	0.66843
245.4	0.09019	0.44559	1.25606		245.4	0.01661	0.1922	0.669
245.6	0.08964	0.44568	1.25685		245.6	0.01631	0.19196	0.66898
245.8	0.08875	0.44576	1.25744		245.8	0.01651	0.19143	0.66939
246	0.08885	0.44626	1.25762		246	0.01608	0.19078	0.66984
246.2	0.08804	0.44648	1.25808		246.2	0.0163	0.19069	0.67066
246.4	0.08781	0.44658	1.25855		246.4	0.01605	0.19013	0.67075
246.6	0.08769	0.44728	1.259		246.6	0.01593	0.18954	0.67142
246.8	0.08792	0.448	1.25935		246.8	0.01613	0.18896	0.67177
247	0.08736	0.44823	1.25953		247	0.01616	0.1886	0.67242
247.2	0.0874	0.44829	1.25908		247.2	0.01648	0.18884	0.67315
247.4	0.08751	0.44844	1.25945		247.4	0.01681	0.18887	0.6737
247.6	0.08722	0.44782	1.25929		247.6	0.01718	0.18896	0.6741
247.8	0.08737	0.44724	1.25914		247.8	0.01722	0.18861	0.67393
248	0.08787	0.44722	1.25927		248	0.01743	0.18849	0.67391
248.2	0.08823	0.44691	1.25961		248.2	0.01763	0.18883	0.67401
248.4	0.0883	0.44668	1.25919		248.4	0.0177	0.18914	0.6746
248.6	0.08851	0.44702	1.25925		248.6	0.01737	0.18939	0.67498
248.8	0.08901	0.4475	1.26002		248.8	0.01696	0.18917	0.67469
249	0.08963	0.44754	1.26024		249	0.0169	0.18937	0.67506
249.2	0.09	0.44763	1.26037		249.2	0.01703	0.1896	0.67572
249.4	0.09022	0.4481	1.26104		249.4	0.01704	0.18989	0.67562
249.6	0.09047	0.44802	1.26147		249.6	0.01732	0.19047	0.67579
249.8	0.09072	0.44752	1.26169		249.8	0.01688	0.19051	0.67552
250	0.09055	0.44795	1.262		250	0.01691	0.19087	0.67543
250.2	0.09054	0.44789	1.26246		250.2	0.01673	0.19137	0.67542
250.4	0.09082	0.44853	1.26262		250.4	0.01649	0.19159	0.6753
250.6	0.09095	0.44931	1.26265		250.6	0.01664	0.19204	0.67519
250.8	0.0907	0.44945	1.26282		250.8	0.01692	0.19266	0.67572
251	0.09027	0.44929	1.26275		251	0.01698	0.19315	0.67623
251.2	0.09002	0.44948	1.26285		251.2	0.01701	0.19356	0.67655
251.4	0.08954	0.44924	1.26356		251.4	0.01679	0.19348	0.67636
251.6	0.08897	0.44941	1.26405		251.6	0.01657	0.19388	0.67633
251.8	0.08861	0.44934	1.26391		251.8	0.01686	0.19413	0.67672
252	0.08767	0.44997	1.2641		252	0.01739	0.19462	0.67722
252.2	0.08757	0.44997	1.26428		252.2	0.01748	0.19474	0.67782
252.4	0.08774	0.45069	1.26416		252.4	0.01768	0.19477	0.67866
252.6	0.08809	0.45147	1.26477		252.6	0.01749	0.1944	0.67897
252.8	0.0885	0.45167	1.26549		252.8	0.01764	0.19442	0.67974
253	0.0886	0.45136	1.26527		253	0.01732	0.19438	0.68001
253.2	0.08905	0.45151	1.26574		253.2	0.01758	0.19405	0.68038
253.4	0.08914	0.45136	1.26606		253.4	0.01736	0.19335	0.68036
253.6	0.08945	0.45112	1.26643		253.6	0.01756	0.19295	0.68056
253.8	0.08906	0.45054	1.26621		253.8	0.01761	0.19258	0.6808
254	0.08946	0.45098	1.26706		254	0.0176	0.19199	0.68081
254.2	0.08997	0.45053	1.26708		254.2	0.01772	0.19146	0.68103
254.4	0.09033	0.451	1.26739		254.4	0.0179	0.19098	0.68123
254.6	0.09055	0.45096	1.26783		254.6	0.0183	0.19092	0.68166
254.8	0.09057	0.45024	1.26858		254.8	0.01878	0.19101	0.68228
255	0.09062	0.45035	1.26868		255	0.0186	0.19064	0.68233
255.2	0.09022	0.45033	1.26937		255.2	0.01864	0.19048	0.68285
255.4	0.08981	0.4504	1.27003		255.4	0.01858	0.19077	0.68283
255.6	0.08939	0.45129	1.27037		255.6	0.01859	0.19112	0.68264
255.8	0.08933	0.45127	1.27042		255.8	0.01875	0.19146	0.68282
256	0.08899	0.45197	1.27123		256	0.0183	0.19131	0.6826
256.2	0.08916	0.45183	1.27142		256.2	0.01826	0.19138	0.68282
256.4	0.08937	0.45233	1.2714		256.4	0.01794	0.19216	0.68234
256.6	0.08944	0.45258	1.27213		256.6	0.01765	0.19265	0.68202
256.8	0.08924	0.45276	1.27255		256.8	0.01724	0.19329	0.68206
257	0.08938	0.45279	1.27264		257	0.01702	0.19344	0.6815
257.2	0.08947	0.453	1.27306		257.2	0.01665	0.19338	0.68156
257.4	0.08907	0.453	1.27323		257.4	0.01623	0.19313	0.68131
257.6	0.0892	0.45334	1.27318		257.6	0.0161	0.19322	0.68095
257.8	0.08887	0.45371	1.27341		257.8	0.01596	0.19344	0.68097
258	0.08923	0.45429	1.27431		258	0.01547	0.19371	0.68073
258.2	0.08955	0.45454	1.27398		258.2	0.01608	0.19426	0.68155
258.4	0.08979	0.45543	1.27445		258.4	0.01624	0.19455	0.68189
258.6	0.09	0.45552	1.27501		258.6	0.01682	0.195	0.68242
258.8	0.09013	0.45581	1.27566		258.8	0.01708	0.19522	0.68294
259	0.08984	0.45581	1.27516		259	0.01739	0.19543	0.68368
259.2	0.08912	0.45557	1.27566		259.2	0.01766	0.19567	0.68442
259.4	0.08917	0.45559	1.27623		259.4	0.01721	0.19559	0.68458
259.6	0.08879	0.45556	1.27632		259.6	0.01699	0.19537	0.68494
259.8	0.0889	0.45489	1.27606		259.8	0.01683	0.19565	0.68586
260	0.08816	0.45472	1.276		260	0.01692	0.19505	0.68652
260.2	0.08796	0.45441	1.27596		260.2	0.01737	0.19509	0.68732
260.4	0.0884	0.45477	1.27722		260.4	0.01706	0.19533	0.68705
260.6	0.08863	0.45469	1.27762		260.6	0.01755	0.19507	0.68769
260.8	0.0888	0.45453	1.27781		260.8	0.01743	0.19469	0.68793
261	0.08906	0.45416	1.2781		261	0.0171	0.19372	0.6876
261.2	0.08927	0.45463	1.2785		261.2	0.01654	0.19293	0.68749
261.4	0.08969	0.45464	1.27863		261.4	0.01658	0.19219	0.68715
261.6	0.09024	0.45452	1.27878		261.6	0.01684	0.1917	0.68703
261.8	0.09013	0.45458	1.27914		261.8	0.01691	0.19209	0.68747
262	0.09051	0.45457	1.27992		262	0.0175	0.19263	0.688
262.2	0.0908	0.45417	1.27953		262.2	0.01787	0.19243	0.68817
262.4	0.09091	0.4545	1.28008		262.4	0.01818	0.19245	0.68808
262.6	0.09117	0.45483	1.28078		262.6	0.01875	0.19299	0.68847
262.8	0.09158	0.45479	1.28085		262.8	0.01901	0.19304	0.68881
263	0.09141	0.45429	1.28063		263	0.01944	0.19336	0.68894
263.2	0.09101	0.45434	1.28155		263.2	0.01892	0.19359	0.68931
263.4	0.09116	0.45419	1.28202		263.4	0.01862	0.19368	0.68941
263.6	0.0907	0.45397	1.28211		263.6	0.01865	0.19404	0.68997
263.8	0.09083	0.45389	1.28257		263.8	0.01876	0.19452	0.69042
264	0.09044	0.45424	1.28291		264	0.01889	0.19454	0.69065
264.2	0.09105	0.45478	1.28321		264.2	0.01914	0.19533	0.69104
264.4	0.09139	0.45535	1.28419		264.4	0.01888	0.19577	0.69106
264.6	0.09114	0.45486	1.2833		264.6	0.01871	0.19626	0.69163
264.8	0.09067	0.45479	1.28331		264.8	0.01824	0.19662	0.69129
265	0.09065	0.45513	1.28396		265	0.01768	0.1965	0.69069
265.2	0.09093	0.45578	1.28413		265.2	0.01777	0.19687	0.69103
265.4	0.0907	0.45553	1.28417		265.4	0.01743	0.19717	0.69085
265.6	0.09035	0.45557	1.28443		265.6	0.01776	0.19775	0.69145
265.8	0.09031	0.45575	1.28494		265.8	0.01711	0.19831	0.6915
266	0.09021	0.45521	1.28549		266	0.01707	0.19838	0.69167
266.2	0.08999	0.45499	1.2852		266.2	0.01678	0.19845	0.69194
266.4	0.09018	0.45524	1.28582		266.4	0.01681	0.19884	0.69247
266.6	0.08989	0.45535	1.28627		266.6	0.01679	0.19897	0.69294
266.8	0.09001	0.45517	1.28693		266.8	0.01647	0.19841	0.69305
267	0.08993	0.45534	1.28771		267	0.0161	0.19792	0.69343
267.2	0.08993	0.4551	1.28849		267.2	0.01615	0.19813	0.69407
267.4	0.09055	0.45587	1.28875		267.4	0.01644	0.19776	0.69433
267.6	0.09034	0.45556	1.28864		267.6	0.01666	0.19783	0.69515
267.8	0.09096	0.45614	1.28942		267.8	0.01691	0.19761	0.69536
268	0.09142	0.45665	1.28914		268	0.0174	0.19729	0.69593
268.2	0.09176	0.45687	1.28907		268.2	0.0177	0.19749	0.69676
268.4	0.09166	0.45696	1.28949		268.4	0.01779	0.19764	0.69698
268.6	0.09142	0.45694	1.28882		268.6	0.01808	0.19743	0.69719
268.8	0.09162	0.45745	1.28937		268.8	0.01859	0.19732	0.69695
269	0.09188	0.45838	1.29029		269	0.01869	0.19723	0.69729
269.2	0.09187	0.45886	1.29043		269.2	0.01916	0.19728	0.69769
269.4	0.09149	0.45883	1.29058		269.4	0.01899	0.19722	0.69761
269.6	0.09143	0.45918	1.29119		269.6	0.01901	0.19699	0.69797
269.8	0.09144	0.45906	1.29197		269.8	0.01868	0.19694	0.69804
270	0.09093	0.45848	1.29156		270	0.01878	0.19738	0.69831
270.2	0.09083	0.45904	1.29187		270.2	0.01933	0.19797	0.69846
270.4	0.09043	0.45893	1.29233		270.4	0.01893	0.19797	0.69811
270.6	0.09049	0.45937	1.29265		270.6	0.019	0.198	0.69803
270.8	0.09099	0.45966	1.29351		270.8	0.01897	0.198	0.69775
271	0.09104	0.46013	1.29389		271	0.01927	0.19849	0.69817
271.2	0.09058	0.4603	1.29384		271.2	0.01942	0.19897	0.69814
271.4	0.09064	0.46108	1.29392		271.4	0.0194	0.19906	0.69835
[truncated: 25,642 more rows]

[truncated: 6 more sheets: FigureS8, FigureS9, FigureS10, FigureS11, FigureS12, FigureS14]
